# Supplementary material for: Multiple species of wild tree peonies gave rise to the ‘king of flowers’, Paeonia suffruticosa Andrews
Source: Proc Biol Sci. 2014 Dec 22;281(1797):20141687. doi: 10.1098/rspb.2014.1687 (PMC4240985; doi:10.1098/rspb.2014.1687)
Supplement: Dataset S1 [file rspb20141687supp1.xls]

## Sheet: Sheet1
Dataset S1. The 4910 putative loci screened from Paeonia lactiflora in Paeonia sect. Moutan in this study.
Number	Gene No	Protein-or-Domain	Function-Description	Functional-Categories	E-Value	COG-Name	Used
1	C331406	YFL037w	Tubulin	Cytoskeleton	7e-07	COG5023
2	C331420	YPL240c	Molecular chaperone, HSP90 family	Posttranslational modification, protein turnover, chaperones	2e-06	COG0326
3	C331438	YLL039c	Ubiquitin	Posttranslational modification, protein turnover, chaperones	4e-11	COG5272
4	C331642	YNL162w	Ribosomal protein L44E	Translation, ribosomal structure and biogenesis	1e-09	COG1631
5	C331660	SPAC31G5.03	Ribosomal protein S17	Translation, ribosomal structure and biogenesis	3e-07	COG0186
6	C331760	sll1865	Protein chain release factor B	Translation, ribosomal structure and biogenesis	8e-06	COG1186
7	C332042	YNL031c	Histones H3 and H4	Chromatin structure and dynamics	2e-08	COG2036
8	C332066	SPBP4H10.13	Ribosomal protein S12	Translation, ribosomal structure and biogenesis	1e-08	COG0048
9	C332134	SPBC211.04c	Predicted ATPase involved in replication control, Cdc46/Mcm family	Replication, recombination and repair	5e-08	COG1241
10	C332158	alr3402	Nucleoside diphosphate kinase	Nucleotide transport and metabolism	2e-07	COG0105
11	C332318	SPAPJ698.01c	ATPase involved in DNA replication	Replication, recombination and repair	5e-08	COG0470
12	C332336	SPAC926.04c	Molecular chaperone, HSP90 family	Posttranslational modification, protein turnover, chaperones	1e-06	COG0326
13	C332430	SPAC18G6.03	GTPase SAR1 and related small G proteins	General function prediction only	9e-08	COG1100
14	C332602	SPAC13G7.02c	Molecular chaperone	Posttranslational modification, protein turnover, chaperones	2e-11	COG0443
15	C332830	YPR080w	Translation elongation factor EF-1alpha (GTPase)	Translation, ribosomal structure and biogenesis	6e-09	COG5256
16	C332920	SPCC622.08c	Histone H2A	Chromatin structure and dynamics	3e-09	COG5262
17	C333024	SPAPB1E7.12	Ribosomal protein S6E (S10)	Translation, ribosomal structure and biogenesis	2e-06	COG2125
18	C333126	ML2130	Citrate synthase	Energy production and conversion	4e-08	COG0372
19	C333192	SPAC8E11.02c	14-3-3 family protein	Signal transduction mechanisms	6e-10	COG5040
20	C333382	YEL054c	Ribosomal protein L11	Translation, ribosomal structure and biogenesis	1e-06	COG0080
21	C333408	CPn0406	Enoyl-[acyl-carrier-protein] reductase (NADH)	Lipid transport and metabolism	4e-06	COG0623
22	C333604	PH1546	DNA-directed RNA polymerase, beta subunit/140 kD subunit	Transcription	6e-06	COG0085
23	C333686	SPAC4F8.12c	U5 snRNP spliceosome subunit	RNA processing and modification	2e-08	COG5178
24	C333776	SMb21578	Cation transport ATPase	Inorganic ion transport and metabolism	1e-06	COG2217
25	C333812	SPBC4.07c	ATP-dependent 26S proteasome regulatory subunit	Posttranslational modification, protein turnover, chaperones	9e-11	COG1222
26	C333860	PA1648	Putative NADP-dependent oxidoreductases	General function prediction only	3e-06	COG2130
27	C333908	all4680	Predicted methyltransferases	General function prediction only	7e-07	COG0313
28	C334408	ssl0020	Ferredoxin	Energy production and conversion	6e-09	COG0633
29	C334622	SPBC14F5.05c	S-adenosylmethionine synthetase	Coenzyme transport and metabolism	5e-08	COG0192
30	C334772	sll1027	NADPH-dependent glutamate synthase beta chain and related oxidoreductases	Amino acid transport and metabolism General function prediction only	6e-07	COG0493
31	C334864	SPAC26F1.13c	Leucyl-tRNA synthetase	Translation, ribosomal structure and biogenesis	1e-08	COG0495
32	C334936	CC2505	Glutaredoxin-related protein	Posttranslational modification, protein turnover, chaperones	8e-06	COG0278
33	C334938	SA1520_1	Pyruvate kinase	Carbohydrate transport and metabolism	6e-07	COG0469
34	C334962	RSc3022	Translation elongation factors (GTPases)	Translation, ribosomal structure and biogenesis	2e-06	COG0480
35	C335122	SPAC18G6.03	GTPase SAR1 and related small G proteins	General function prediction only	6e-09	COG1100
36	C335328	XF1428	Gamma-glutamylcysteine synthetase	Coenzyme transport and metabolism	1e-09	COG3572
37	C335458	SPAC3A12.14	Ca2+-binding protein (EF-Hand superfamily)	Signal transduction mechanisms Cytoskeleton Cell cycle control, cell division, chromosome partitioning General function prediction only	1e-10	COG5126
38	C335744	YBL088c	Phosphatidylinositol kinase and protein kinases of the PI-3 kinase family	Signal transduction mechanisms Cell cycle control, cell division, chromosome partitioning Chromatin structure and dynamics Replication, recombination and repair Intracellular trafficking, secretion, and vesicular transport	3e-07	COG5032
39	C335832	slr0228	ATP-dependent Zn proteases	Posttranslational modification, protein turnover, chaperones	2e-06	COG0465
40	C336100	SPAPB21F2.01	Predicted membrane protein involved in D-alanine export	Cell wall/membrane/envelope biogenesis	5e-09	COG1696
41	C336360	PM1977	ATP-dependent protease Clp, ATPase subunit	Posttranslational modification, protein turnover, chaperones	1e-08	COG1219
42	C336684	YPR102c	Ribosomal protein L5	Translation, ribosomal structure and biogenesis	2e-10	COG0094
43	C336986	alr3443_2	Anthranilate/para-aminobenzoate synthases component I	Amino acid transport and metabolism Coenzyme transport and metabolism	8e-10	COG0147
44	C337242	YGR254w	Enolase	Carbohydrate transport and metabolism	4e-07	COG0148
45	C337456	SPAC15A10.02	Transcription initiation factor TFIID, subunit TAF12 (also component of histone acetyltransferase SAGA)	Transcription	3e-06	COG5624
46	C337770	Cj1248_2	GMP synthase, PP-ATPase domain/subunit	Nucleotide transport and metabolism	5e-09	COG0519
47	C338140	ECU11g0660	Diadenosine tetraphosphatase and related serine/threonine protein phosphatases	Signal transduction mechanisms	1e-13	COG0639
48	C338170	SPAC1805.11c	Ribosomal protein S26	Translation, ribosomal structure and biogenesis	1e-06	COG4830
49	C338304	PM1851	Adenylosuccinate lyase	Nucleotide transport and metabolism	4e-08	COG0015
50	C338546	YFL039c	Actin and related proteins	Cytoskeleton	1e-11	COG5277
51	C339054	SPAC4F8.12c	U5 snRNP spliceosome subunit	RNA processing and modification	2e-11	COG5178
52	C339060	YML026c	Ribosomal protein S13	Translation, ribosomal structure and biogenesis	9e-08	COG0099
53	C339258	VC1096	Predicted glutathione S-transferase	Posttranslational modification, protein turnover, chaperones	7e-08	COG0435
54	C339338	YJR123w	Ribosomal protein S7	Translation, ribosomal structure and biogenesis	4e-12	COG0049
55	C339364	MTH535	Peptide methionine sulfoxide reductase	Posttranslational modification, protein turnover, chaperones	8e-06	COG0225
56	C339806	SPBC18E5.04	Ribosomal protein L16/L10E	Translation, ribosomal structure and biogenesis	8e-07	COG0197
57	C339904	YFL039c	Actin and related proteins	Cytoskeleton	6e-10	COG5277
58	C340248	SPAPB8E5.06c	Ribosomal protein L3	Translation, ribosomal structure and biogenesis	2e-06	COG0087
59	C340574	L0077	Dihydroxyacid dehydratase/phosphogluconate dehydratase	Amino acid transport and metabolism Carbohydrate transport and metabolism	1e-06	COG0129
60	C340624	MA1862	ATP-dependent Lon protease, bacterial type	Posttranslational modification, protein turnover, chaperones	5e-08	COG0466
61	C340648	SPCC1682.10	Predicted metal-dependent protease of the PAD1/JAB1 superfamily	General function prediction only	1e-06	COG1310
62	C341018	YMR208w	Mevalonate kinase	Lipid transport and metabolism	5e-07	COG1577
63	C341492	SPCP31B10.07	Translation elongation factors (GTPases)	Translation, ribosomal structure and biogenesis	2e-08	COG0480
64	C341552	SPBC1105.09	Ubiquitin-protein ligase	Posttranslational modification, protein turnover, chaperones	3e-07	COG5078
65	C341562	YLR186w	Uncharacterized conserved protein	Function unknown	5e-06	COG1756
66	C341594	aq_2200	Chaperonin GroEL (HSP60 family)	Posttranslational modification, protein turnover, chaperones	8e-09	COG0459
67	C341644	SPAC664.10	Kinesin-like protein	Cytoskeleton	5e-06	COG5059
68	C341674	ECU07g1660	Phenylalanyl-tRNA synthetase alpha subunit	Translation, ribosomal structure and biogenesis	3e-08	COG0016
69	C341868	SPBC15D4.04	UDP-N-acetylmuramyl pentapeptide phosphotransferase/UDP-N-acetylglucosamine-1-phosphate transferase	Cell wall/membrane/envelope biogenesis	1e-08	COG0472
70	C342070	VC0362	GTPases - translation elongation factors	Translation, ribosomal structure and biogenesis	4e-09	COG0050
71	C342232	slr1251	Peptidyl-prolyl cis-trans isomerase (rotamase) - cyclophilin family	Posttranslational modification, protein turnover, chaperones	1e-10	COG0652
72	C342742	SPAC13G7.02c	Molecular chaperone	Posttranslational modification, protein turnover, chaperones	6e-10	COG0443
73	C342754	SPAC323.02c	20S proteasome, alpha and beta subunits	Posttranslational modification, protein turnover, chaperones	3e-07	COG0638
74	C343332	SPBC1105.11c	Histones H3 and H4	Chromatin structure and dynamics	1e-12	COG2036
75	C343456	SPBP19A11.01	Glycine cleavage system H protein (lipoate-binding)	Amino acid transport and metabolism	8e-07	COG0509
76	C343858	SPBC14F5.06	Predicted ATPase, RNase L inhibitor (RLI) homolog	General function prediction only	9e-11	COG1245
77	C344120	sll1812	Ribosomal protein S5	Translation, ribosomal structure and biogenesis	2e-06	COG0098
78	C344156	SPAC664.05	Ribosomal protein L13E	Translation, ribosomal structure and biogenesis	2e-07	COG4352
79	C344236	SPAPB8E5.06c	Ribosomal protein L3	Translation, ribosomal structure and biogenesis	2e-10	COG0087
80	C344344	TM0447	Phosphoribosylaminoimidazole carboxylase (NCAIR synthetase)	Nucleotide transport and metabolism	1e-09	COG0026
81	C344356	slr1055	Cobalamin biosynthesis protein CobN and related Mg-chelatases	Coenzyme transport and metabolism	7e-11	COG1429
82	C344368	SPBC16G5.14c	Ribosomal protein S3	Translation, ribosomal structure and biogenesis	3e-10	COG0092
83	C344460	NMB0798	ATP-dependent Zn proteases	Posttranslational modification, protein turnover, chaperones	2e-08	COG0465
84	C344578	alr3183	Peroxiredoxin	Posttranslational modification, protein turnover, chaperones	2e-07	COG1225
85	C344690	CC3494_1	Opacity protein and related surface antigens	Cell wall/membrane/envelope biogenesis	1e-06	COG3637
86	C345298	YPR052c	Chromatin-associated proteins containing the HMG domain	Chromatin structure and dynamics	1e-06	COG5648
87	C345328	SPAC22D3.07	20S proteasome, alpha and beta subunits	Posttranslational modification, protein turnover, chaperones	4e-10	COG0638
88	C345488	YLR189c_2	Glycosyl transferases, related to UDP-glucuronosyltransferase	Carbohydrate transport and metabolism Energy production and conversion	3e-08	COG1819
89	C345512	SPBC1105.09	Ubiquitin-protein ligase	Posttranslational modification, protein turnover, chaperones	2e-08	COG5078
90	C345612	all1601	Coenzyme F420-reducing hydrogenase, beta subunit	Energy production and conversion	9e-08	COG1035
91	C345708	YPR088c	Signal recognition particle GTPase	Intracellular trafficking, secretion, and vesicular transport	1e-08	COG0541
92	C345956	YDR062w	7-keto-8-aminopelargonate synthetase and related enzymes	Coenzyme transport and metabolism	6e-09	COG0156
93	C345976	BB0518	Molecular chaperone	Posttranslational modification, protein turnover, chaperones	4e-11	COG0443
94	C346008	SPAC1250.05	Ribosomal protein L30E	Translation, ribosomal structure and biogenesis	4e-11	COG1911
95	C346144	lin1934_1	Serine/threonine protein kinase	General function prediction only Signal transduction mechanisms Transcription Replication, recombination and repair	2e-06	COG0515
96	C346234	ML1814	Aconitase A	Energy production and conversion	4e-10	COG1048
97	C346420	ECU03g0820i	Tubulin	Cytoskeleton	3e-10	COG5023
98	C346466	PA3629	Zn-dependent alcohol dehydrogenases, class III	Energy production and conversion	5e-07	COG1062
99	C346516	all1597	Fatty acid desaturase	Lipid transport and metabolism	2e-08	COG3239
100	C346572	YKL104c	Glucosamine 6-phosphate synthetase, contains amidotransferase and phosphosugar isomerase domains	Cell wall/membrane/envelope biogenesis	6e-09	COG0449
101	C346770	mll4301	2-oxoglutarate dehydrogenase complex, dehydrogenase (E1) component, and related enzymes	Energy production and conversion	2e-11	COG0567
102	C346890	Rv1400c	Esterase/lipase	Lipid transport and metabolism	1e-06	COG0657
103	C347576	ECU03g1430	GTPase SAR1 and related small G proteins	General function prediction only	2e-07	COG1100
104	C347578	all2533	Serine proteases of the peptidase family S9A	Amino acid transport and metabolism	3e-08	COG1505
105	C347582	SMc02105	Uncharacterized protein conserved in bacteria	Function unknown	7e-06	COG3146
106	C347608	BMEI2002	Molecular chaperone	Posttranslational modification, protein turnover, chaperones	4e-10	COG0443
107	C347832	sll1725	ABC-type multidrug transport system, ATPase and permease components	Defense mechanisms	8e-07	COG1132
108	C348212	SPBC1105.09	Ubiquitin-protein ligase	Posttranslational modification, protein turnover, chaperones	6e-09	COG5078
109	C348230	slr0394	3-phosphoglycerate kinase	Carbohydrate transport and metabolism	4e-08	COG0126
110	C348358	sll1770	Predicted unusual protein kinase	General function prediction only	6e-07	COG0661
111	C348422	SPBC3H7.03c	2-oxoglutarate dehydrogenase complex, dehydrogenase (E1) component, and related enzymes	Energy production and conversion	3e-10	COG0567
112	C348574	SPAC8E11.02c	14-3-3 family protein	Signal transduction mechanisms	2e-06	COG5040
113	C348768	SPCC576.08c	Ribosomal protein S5	Translation, ribosomal structure and biogenesis	4e-08	COG0098
114	C348888	YLR367w	Ribosomal protein S8	Translation, ribosomal structure and biogenesis	3e-13	COG0096
115	C348992	ECU11g0870	Cytidylyltransferase	Cell wall/membrane/envelope biogenesis Lipid transport and metabolism	2e-07	COG0615
116	C349170	YGR173w	Predicted GTPase	General function prediction only	1e-09	COG1163
117	C349222	YDL007w	ATP-dependent 26S proteasome regulatory subunit	Posttranslational modification, protein turnover, chaperones	6e-09	COG1222
118	C349236	SPCPB16A4.05c	Ni2+-binding GTPase involved in regulation of expression and maturation of urease and hydrogenase	Posttranslational modification, protein turnover, chaperones Transcription	1e-10	COG0378
119	C349352	SPCC31H12.04c	Ribosomal protein L11	Translation, ribosomal structure and biogenesis	6e-07	COG0080
120	C349378	YPO1502	Zn-dependent alcohol dehydrogenases, class III	Energy production and conversion	5e-08	COG1062
121	C349504	CC1847	Superfamily II DNA and RNA helicases	Replication, recombination and repair Transcription Translation, ribosomal structure and biogenesis	3e-09	COG0513
122	C349684	alr3606	Pyruvate/2-oxoglutarate dehydrogenase complex, dihydrolipoamide acyltransferase (E2) component, and related enzymes	Energy production and conversion	5e-07	COG0508
123	C349762	SPAC18B11.07c	Ubiquitin-protein ligase	Posttranslational modification, protein turnover, chaperones	1e-08	COG5078
124	C349850	YOR074c	Thymidylate synthase	Nucleotide transport and metabolism	2e-10	COG0207
125	C350118	YNL064c	DnaJ-class molecular chaperone with C-terminal Zn finger domain	Posttranslational modification, protein turnover, chaperones	8e-07	COG0484
126	C350318	YLL039c	Ubiquitin	Posttranslational modification, protein turnover, chaperones	2e-13	COG5272
127	C350354	SPAC8E11.02c	14-3-3 family protein	Signal transduction mechanisms	1e-09	COG5040
128	C350478	SPBC1718.05	Transport protein particle (TRAPP) complex subunit	Intracellular trafficking, secretion, and vesicular transport	1e-07	COG5128
129	C350538	sll0495	Aspartyl/asparaginyl-tRNA synthetases	Translation, ribosomal structure and biogenesis	6e-12	COG0017
130	C350612	ECU11g1690	Myb superfamily proteins, including transcription factors and mRNA splicing factors	Transcription RNA processing and modification Cell cycle control, cell division, chromosome partitioning	5e-09	COG5147
131	C350790	YDR519w	FKBP-type peptidyl-prolyl cis-trans isomerases 1	Posttranslational modification, protein turnover, chaperones	7e-08	COG0545
132	C350844	slr0434	Translation elongation factor P (EF-P)/translation initiation factor 5A (eIF-5A)	Translation, ribosomal structure and biogenesis	8e-10	COG0231
133	C350860	YPL079w	Ribosomal protein L21E	Translation, ribosomal structure and biogenesis	2e-09	COG2139
134	C351422	YER031c	GTPase SAR1 and related small G proteins	General function prediction only	8e-09	COG1100
135	C351426	YOL043c	Predicted EndoIII-related endonuclease	Replication, recombination and repair	3e-07	COG0177
136	C351458	MA3879	Inorganic pyrophosphatase	Energy production and conversion	2e-06	COG3808
137	C351520	sll0170	Molecular chaperone	Posttranslational modification, protein turnover, chaperones	1e-06	COG0443
138	C351754	SPBC2G2.12	Histidyl-tRNA synthetase	Translation, ribosomal structure and biogenesis	8e-07	COG0124
139	C351802	SPAC26F1.13c	Leucyl-tRNA synthetase	Translation, ribosomal structure and biogenesis	3e-10	COG0495
140	C352044	SPAC1006.07	Superfamily II DNA and RNA helicases	Replication, recombination and repair Transcription Translation, ribosomal structure and biogenesis	4e-08	COG0513
141	C352130	all1751	Putative GTPases (G3E family)	General function prediction only	8e-09	COG0523
142	C352162	SPBC1105.11c	Histones H3 and H4	Chromatin structure and dynamics	7e-13	COG2036
143	C352500	sll1819	Ribosomal protein L17	Translation, ribosomal structure and biogenesis	7e-08	COG0203
144	C352528	YDL192w	GTPase SAR1 and related small G proteins	General function prediction only	9e-06	COG1100
145	C352554	ECU09g0410	Superfamily II DNA/RNA helicases, SNF2 family	Transcription Replication, recombination and repair	9e-06	COG0553
146	C352632	VC0058	Carbonic anhydrases/acetyltransferases, isoleucine patch superfamily	General function prediction only	6e-07	COG0663
147	C352874	YOR074c	Thymidylate synthase	Nucleotide transport and metabolism	9e-06	COG0207
148	C352944	SPAC1D4.10	Metal-dependent hydrolases of the beta-lactamase superfamily III	General function prediction only	3e-07	COG1234
149	C353024	RC1012	Fumarase	Energy production and conversion	4e-06	COG0114
150	C353186	YLR447c	Archaeal/vacuolar-type H+-ATPase subunit C	Energy production and conversion	5e-06	COG1527
151	C353428	SPBC32F12.04	Tubulin	Cytoskeleton	2e-08	COG5023
152	C353730	YDR091c	Predicted ATPase, RNase L inhibitor (RLI) homolog	General function prediction only	1e-09	COG1245
153	C353852	YPL240c	Molecular chaperone, HSP90 family	Posttranslational modification, protein turnover, chaperones	9e-13	COG0326
154	C353866	SPAC16.01	GTPase SAR1 and related small G proteins	General function prediction only	3e-08	COG1100
155	C354122	SP0422	3-oxoacyl-(acyl-carrier-protein) synthase	Lipid transport and metabolism Secondary metabolites biosynthesis, transport and catabolism	3e-07	COG0304
156	C354194	SPAC1F8.07c	Pyruvate decarboxylase and related thiamine pyrophosphate-requiring enzymes	Carbohydrate transport and metabolism Coenzyme transport and metabolism General function prediction only	1e-06	COG3961
157	C354470	AGc3979	NADH:flavin oxidoreductases, Old Yellow Enzyme family	Energy production and conversion	2e-09	COG1902
158	C354494	SPAC110.04c	Molecular chaperone	Posttranslational modification, protein turnover, chaperones	7e-06	COG0443
159	C354632	SMc02370	Aminopeptidase N	Amino acid transport and metabolism	5e-07	COG0308
160	C354662	SPAC17G8.06c	Dihydroxyacid dehydratase/phosphogluconate dehydratase	Amino acid transport and metabolism Carbohydrate transport and metabolism	2e-08	COG0129
161	C354756	SPAC1952.05	Transcription factor involved in chromatin remodeling, contains bromodomain	Chromatin structure and dynamics Transcription	9e-06	COG5076
162	C354808	SMa0510	Lactate dehydrogenase and related dehydrogenases	Energy production and conversion Coenzyme transport and metabolism General function prediction only	3e-06	COG1052
163	C354898	SPBC106.06	Chaperonin GroEL (HSP60 family)	Posttranslational modification, protein turnover, chaperones	2e-09	COG0459
164	C354988	Cj1612	Protein chain release factor A	Translation, ribosomal structure and biogenesis	7e-11	COG0216
165	C355106	YBL039c	CTP synthase (UTP-ammonia lyase)	Nucleotide transport and metabolism	2e-08	COG0504
166	C355466	lin2475	Peptidyl-prolyl cis-trans isomerase (rotamase) - cyclophilin family	Posttranslational modification, protein turnover, chaperones	1e-10	COG0652
167	C355788	ECU02g1160	Splicing factor (branch point binding protein)	RNA processing and modification	1e-07	COG5176
168	C355830	YDR092w	Ubiquitin-protein ligase	Posttranslational modification, protein turnover, chaperones	6e-13	COG5078
169	C356128	CC0727	Electron transfer flavoprotein, beta subunit	Energy production and conversion	1e-09	COG2086
170	C356130	YBL016w	Serine/threonine protein kinase	General function prediction only Signal transduction mechanisms Transcription Replication, recombination and repair	2e-07	COG0515
171	C356172	slr1251	Peptidyl-prolyl cis-trans isomerase (rotamase) - cyclophilin family	Posttranslational modification, protein turnover, chaperones	1e-09	COG0652
172	C356178	YER103w	Molecular chaperone	Posttranslational modification, protein turnover, chaperones	3e-10	COG0443
173	C356238	mll0036	Isocitrate dehydrogenases	Energy production and conversion	2e-13	COG0538
174	C356294	sll1805	Ribosomal protein L16/L10E	Translation, ribosomal structure and biogenesis	1e-06	COG0197
175	C356392	SPBC30D10.13c	Pyruvate/2-oxoglutarate dehydrogenase complex, dehydrogenase (E1) component, eukaryotic type, beta subunit	Energy production and conversion	2e-11	COG0022
176	C356742	SPAC23D3.02	ATPase involved in DNA replication	Replication, recombination and repair	1e-06	COG0470
177	C356788	Cj1548c	Zn-dependent alcohol dehydrogenases	General function prediction only	1e-08	COG1064
178	C356898	SPBC12D12.03	Chaperonin GroEL (HSP60 family)	Posttranslational modification, protein turnover, chaperones	9e-11	COG0459
179	C356906	all4968	Pyruvate/2-oxoglutarate dehydrogenase complex, dihydrolipoamide dehydrogenase (E3) component, and related enzymes	Energy production and conversion	8e-09	COG1249
180	C356930	SPAC1556.07	Predicted hydrolases of the HAD superfamily	General function prediction only	2e-08	COG0561
181	C357124	MA1174	GDP-D-mannose dehydratase	Cell wall/membrane/envelope biogenesis	1e-10	COG1089
182	C357206	SPBC1271.04c	Deoxyhypusine synthase	Posttranslational modification, protein turnover, chaperones	1e-11	COG1899
183	C357240	CC2347	Cytosine/uracil/thiamine/allantoin permeases	Nucleotide transport and metabolism Coenzyme transport and metabolism	9e-06	COG1953
184	C357266	SPBC1105.11c	Histones H3 and H4	Chromatin structure and dynamics	3e-11	COG2036
185	C357288	SPBC25B2.05	Predicted RNA-binding protein (contains KH domains)	General function prediction only	5e-09	COG1094
186	C357300	SPBC3H7.03c	2-oxoglutarate dehydrogenase complex, dehydrogenase (E1) component, and related enzymes	Energy production and conversion	8e-09	COG0567
187	C357382	SPAC19D5.04	Ubiquitin-protein ligase	Posttranslational modification, protein turnover, chaperones	2e-09	COG5021
188	C357508	SPAC1006.07	Superfamily II DNA and RNA helicases	Replication, recombination and repair Transcription Translation, ribosomal structure and biogenesis	5e-06	COG0513
189	C357748	CC3494_1	Opacity protein and related surface antigens	Cell wall/membrane/envelope biogenesis	1e-06	COG3637
190	C358174	SPBC713.06	ATP-dependent DNA ligase	Replication, recombination and repair	8e-12	COG1793
191	C358192	YER117w	Ribosomal protein L14	Translation, ribosomal structure and biogenesis	8e-09	COG0093
192	C358402	PA3629	Zn-dependent alcohol dehydrogenases, class III	Energy production and conversion	2e-08	COG1062
193	C358408	RSc1747	Conserved domain frequently associated with peptide methionine sulfoxide reductase	Posttranslational modification, protein turnover, chaperones	8e-12	COG0229
194	C358644	aq_1175	Glutamine phosphoribosylpyrophosphate amidotransferase	Nucleotide transport and metabolism	3e-06	COG0034
195	C358706	SPBC32H8.12c	Actin and related proteins	Cytoskeleton	2e-11	COG5277
196	C358932	YNL178w	Ribosomal protein S3	Translation, ribosomal structure and biogenesis	1e-11	COG0092
197	C359058	YLR060w	Phenylalanyl-tRNA synthetase beta subunit	Translation, ribosomal structure and biogenesis	2e-06	COG0072
198	C359074	SPAC4F8.14c	3-hydroxy-3-methylglutaryl CoA synthase	Lipid transport and metabolism	7e-08	COG3425
199	C359140	PM0278	Pyruvate/2-oxoglutarate dehydrogenase complex, dihydrolipoamide acyltransferase (E2) component, and related enzymes	Energy production and conversion	2e-07	COG0508
200	C359230	YCR066w	RING-finger-containing E3 ubiquitin ligase	Signal transduction mechanisms	9e-06	COG5432
201	C359464	slr1609	Long-chain acyl-CoA synthetases (AMP-forming)	Lipid transport and metabolism	4e-06	COG1022
202	C359532	SPBC106.04	Adenosine deaminase	Nucleotide transport and metabolism	8e-07	COG1816
203	C359558	all4021	Fructose-1,6-bisphosphatase	Carbohydrate transport and metabolism	5e-06	COG0158
204	C359640	SPAC18G6.03	GTPase SAR1 and related small G proteins	General function prediction only	2e-11	COG1100
205	C359832	SPCC18.06c	mRNA deadenylase subunit	RNA processing and modification	3e-07	COG5228
206	C360106	YDR064w	Ribosomal protein S15P/S13E	Translation, ribosomal structure and biogenesis	2e-06	COG0184
207	C360210	DR0336	Acyl-CoA synthetases (AMP-forming)/AMP-acid ligases II	Lipid transport and metabolism Secondary metabolites biosynthesis, transport and catabolism	1e-09	COG0318
208	C360470	SPBC800.05c	Tubulin	Cytoskeleton	6e-09	COG5023
209	C361040	all1751	Putative GTPases (G3E family)	General function prediction only	4e-09	COG0523
210	C361052	SPBC119.02	Ubiquitin-protein ligase	Posttranslational modification, protein turnover, chaperones	6e-13	COG5078
211	C361104	SPAC19A8.13	RNA-binding proteins (RRM domain)	General function prediction only	2e-07	COG0724
212	C361148	slr1898	Acetylglutamate kinase	Amino acid transport and metabolism	4e-09	COG0548
213	C361216	SPAC3A12.14	Ca2+-binding protein (EF-Hand superfamily)	Signal transduction mechanisms Cytoskeleton Cell cycle control, cell division, chromosome partitioning General function prediction only	9e-08	COG5126
214	C361406	YLR450w	Hydroxymethylglutaryl-CoA reductase	Lipid transport and metabolism	1e-07	COG1257
215	C361524	SPBC1289.07c	DNA-directed RNA polymerase, alpha subunit/40 kD subunit	Transcription	3e-09	COG0202
216	C361666	Rv0118c	Thiamine pyrophosphate-requiring enzymes [acetolactate synthase, pyruvate dehydrogenase (cytochrome), glyoxylate carboligase, phosphonopyruvate decarboxylase]	Amino acid transport and metabolism Coenzyme transport and metabolism	1e-06	COG0028
217	C361694	YEL051w	Archaeal/vacuolar-type H+-ATPase subunit D	Energy production and conversion	7e-08	COG1394
218	C361820	alr0607	Sulfite reductase, beta subunit (hemoprotein)	Inorganic ion transport and metabolism	9e-06	COG0155
219	C362130	SMc01920	NADH dehydrogenase/NADH:ubiquinone oxidoreductase 75 kD subunit (chain G)	Energy production and conversion	3e-10	COG1034
220	C362194	sll1799	Ribosomal protein L3	Translation, ribosomal structure and biogenesis	5e-06	COG0087
221	C362196	SPAC17G8.06c	Dihydroxyacid dehydratase/phosphogluconate dehydratase	Amino acid transport and metabolism Carbohydrate transport and metabolism	3e-13	COG0129
222	C362812	FN0454	NAD-dependent aldehyde dehydrogenases	Energy production and conversion	2e-07	COG1012
223	C362856	ygiE	Predicted divalent heavy-metal cations transporter	Inorganic ion transport and metabolism	3e-08	COG0428
224	C362996	slr1643	Sulfite reductase, alpha subunit (flavoprotein)	Inorganic ion transport and metabolism	5e-09	COG0369
225	C363260	MJ1156	ATPases of the AAA+ class	Posttranslational modification, protein turnover, chaperones	2e-07	COG0464
226	C363286	PAE2352	Predicted ATPase, RNase L inhibitor (RLI) homolog	General function prediction only	4e-12	COG1245
227	C363296	YIL018w	Ribosomal protein L2	Translation, ribosomal structure and biogenesis	1e-08	COG0090
228	C363608	YDL192w	GTPase SAR1 and related small G proteins	General function prediction only	1e-10	COG1100
229	C363740	SPCC1682.02c	Predicted ATPase involved in replication control, Cdc46/Mcm family	Replication, recombination and repair	6e-10	COG1241
230	C363762	YPL131w	Ribosomal protein L18	Translation, ribosomal structure and biogenesis	2e-09	COG0256
231	C363892	YDL031w	Superfamily II DNA and RNA helicases	Replication, recombination and repair Transcription Translation, ribosomal structure and biogenesis	2e-08	COG0513
232	C363978	slr1934	Pyruvate/2-oxoglutarate dehydrogenase complex, dehydrogenase (E1) component, eukaryotic type, alpha subunit	Energy production and conversion	3e-09	COG1071
233	C364064	SPBC4.04c	Predicted ATPase involved in replication control, Cdc46/Mcm family	Replication, recombination and repair	3e-08	COG1241
234	C364202	SPAC4A8.13c	20S proteasome, alpha and beta subunits	Posttranslational modification, protein turnover, chaperones	8e-09	COG0638
235	C364536	YLR048w	Ribosomal protein S2	Translation, ribosomal structure and biogenesis	1e-06	COG0052
236	C364540	SPCC613.05c	Ribosomal protein L29	Translation, ribosomal structure and biogenesis	1e-08	COG0255
237	C364612	YKL035w	UDP-glucose pyrophosphorylase	Carbohydrate transport and metabolism	3e-07	COG4284
238	C364702	SPBC30D10.18c	Ribosomal protein L1	Translation, ribosomal structure and biogenesis	8e-07	COG0081
239	C364802	SPBC1105.11c	Histones H3 and H4	Chromatin structure and dynamics	7e-13	COG2036
240	C364840	CC2072	Deacetylases, including yeast histone deacetylase and acetoin utilization protein	Chromatin structure and dynamics Secondary metabolites biosynthesis, transport and catabolism	7e-08	COG0123
241	C364966	ECU11g1130	RING-finger-containing E3 ubiquitin ligase	Posttranslational modification, protein turnover, chaperones	2e-06	COG5574
242	C365042	SPBC839.04	Ribosomal protein L2	Translation, ribosomal structure and biogenesis	1e-08	COG0090
243	C365146	Cgl2487	Uncharacterized conserved protein	Function unknown	4e-06	COG1809
244	C365154	YDR502c	S-adenosylmethionine synthetase	Coenzyme transport and metabolism	8e-06	COG0192
245	C365208	TM0438	6-phosphogluconate dehydrogenase	Carbohydrate transport and metabolism	2e-08	COG0362
246	C365266	SPAC18G6.03	GTPase SAR1 and related small G proteins	General function prediction only	8e-07	COG1100
247	C365512	YIL142w	Chaperonin GroEL (HSP60 family)	Posttranslational modification, protein turnover, chaperones	1e-09	COG0459
248	C365664	YER136w	RAB proteins geranylgeranyltransferase component A (RAB escort protein)	Posttranslational modification, protein turnover, chaperones	5e-07	COG5044
249	C365836	SPBC839.04	Ribosomal protein L2	Translation, ribosomal structure and biogenesis	1e-08	COG0090
250	C365888	YNL014w_2	ATPase components of ABC transporters with duplicated ATPase domains	General function prediction only	5e-07	COG0488
251	C365956	YEL012w	Ubiquitin-protein ligase	Posttranslational modification, protein turnover, chaperones	3e-11	COG5078
252	C366072	YDR091c	Predicted ATPase, RNase L inhibitor (RLI) homolog	General function prediction only	1e-11	COG1245
253	C366084	SPAC2C4.03c	Small nuclear ribonucleoprotein (snRNP) homolog	Transcription	6e-12	COG1958
254	C366194	YPR131c	Acetyltransferases	General function prediction only	6e-07	COG0456
255	C366202	YCL043c	Thiol-disulfide isomerase and thioredoxins	Posttranslational modification, protein turnover, chaperones Energy production and conversion	2e-09	COG0526
256	C366316	slr0597	AICAR transformylase/IMP cyclohydrolase PurH (only IMP cyclohydrolase domain in Aful)	Nucleotide transport and metabolism	3e-06	COG0138
257	C366342	acnA	Aconitase A	Energy production and conversion	4e-13	COG1048
258	C366344	BS_yloP_1	Serine/threonine protein kinase	General function prediction only Signal transduction mechanisms Transcription Replication, recombination and repair	6e-06	COG0515
259	C366352	cfa	Cyclopropane fatty acid synthase and related methyltransferases	Cell wall/membrane/envelope biogenesis	1e-06	COG2230
260	C366354	SPAC30D11.13	Ubiquitin-protein ligase	Posttranslational modification, protein turnover, chaperones	4e-10	COG5078
261	C366768	MTH263	Inorganic pyrophosphatase	Energy production and conversion	7e-10	COG0221
262	C366828	YIL082w-a_2	Transposase and inactivated derivatives	Replication, recombination and repair	3e-07	COG2801
263	C366946	VC1973	Dihydroxynaphthoic acid synthase	Coenzyme transport and metabolism	1e-10	COG0447
264	C367358	CAP0088	3-oxoacyl-(acyl-carrier-protein) synthase	Lipid transport and metabolism Secondary metabolites biosynthesis, transport and catabolism	1e-06	COG0304
265	C367582	YPL131w	Ribosomal protein L18	Translation, ribosomal structure and biogenesis	4e-10	COG0256
266	C367664	YJR145c	Ribosomal protein S4E	Translation, ribosomal structure and biogenesis	2e-09	COG1471
267	C367896	all0136	Ribosomal protein S1	Translation, ribosomal structure and biogenesis	2e-09	COG0539
268	C368026	asl4194	Ribosomal protein L36	Translation, ribosomal structure and biogenesis	2e-12	COG0257
269	C368310	SPBC1711.17	HrpA-like helicases	Replication, recombination and repair	3e-09	COG1643
270	C368390	SPAC8C9.08	Ribosomal protein S7	Translation, ribosomal structure and biogenesis	9e-08	COG0049
271	C368392	CPn0402	A/G-specific DNA glycosylase	Replication, recombination and repair	5e-09	COG1194
272	C368400	alr3431	Cu2+-containing amine oxidase	Secondary metabolites biosynthesis, transport and catabolism	2e-06	COG3733
273	C368494	SPAC10F6.10	Serine/threonine protein kinase involved in cell cycle control	Signal transduction mechanisms Cell cycle control, cell division, chromosome partitioning	3e-12	COG1718
274	C368508	gapA	Glyceraldehyde-3-phosphate dehydrogenase/erythrose-4-phosphate dehydrogenase	Carbohydrate transport and metabolism	2e-14	COG0057
275	C368558	SPCC31H12.07	Vesicle coat complex COPII, subunit SEC23	Intracellular trafficking, secretion, and vesicular transport	4e-06	COG5047
276	C369016	DR1960	Acetyl-CoA acetyltransferase	Lipid transport and metabolism	3e-11	COG0183
277	C369072	Ta0303m	Phosphoribosylcarboxyaminoimidazole (NCAIR) mutase	Nucleotide transport and metabolism	1e-12	COG0041
278	C369086	alr4670	Phosphoribosylpyrophosphate synthetase	Nucleotide transport and metabolism Amino acid transport and metabolism	1e-11	COG0462
279	C369334	YPR132w	Ribosomal protein S12	Translation, ribosomal structure and biogenesis	2e-14	COG0048
280	C369394	all4900	Superfamily II DNA/RNA helicases, SNF2 family	Transcription Replication, recombination and repair	1e-08	COG0553
281	C369526	SPCC1183.08c	Ribosomal protein L1	Translation, ribosomal structure and biogenesis	1e-06	COG0081
282	C369566	ECU03g0820i	Tubulin	Cytoskeleton	9e-13	COG5023
283	C369718	YGR132c	Membrane protease subunits, stomatin/prohibitin homologs	Posttranslational modification, protein turnover, chaperones	3e-07	COG0330
284	C369934	PM1989	Undecaprenyl pyrophosphate synthase	Lipid transport and metabolism	2e-07	COG0020
285	C369972	YBR175w	FOG: WD40 repeat	General function prediction only	8e-06	COG2319
286	C370004	SPBC16A3.15c	Tubulin	Cytoskeleton	9e-11	COG5023
287	C370032	CAC0088	Peptide methionine sulfoxide reductase	Posttranslational modification, protein turnover, chaperones	8e-06	COG0225
288	C370296	SPAC13G7.02c	Molecular chaperone	Posttranslational modification, protein turnover, chaperones	6e-12	COG0443
289	C370648	SPAC30D11.05	Clathrin adaptor complex, small subunit	Intracellular trafficking, secretion, and vesicular transport	9e-08	COG5030
290	C370688	YLR180w	S-adenosylmethionine synthetase	Coenzyme transport and metabolism	6e-06	COG0192
291	C370710	YER031c	GTPase SAR1 and related small G proteins	General function prediction only	3e-13	COG1100
292	C370818	SPAC2G11.06	ATPases of the AAA+ class	Posttranslational modification, protein turnover, chaperones	8e-07	COG0464
293	C371072	gapA	Glyceraldehyde-3-phosphate dehydrogenase/erythrose-4-phosphate dehydrogenase	Carbohydrate transport and metabolism	4e-10	COG0057
294	C371172	BB0727	6-phosphofructokinase	Carbohydrate transport and metabolism	6e-07	COG0205
295	C371534	SPCC613.05c	Ribosomal protein L29	Translation, ribosomal structure and biogenesis	5e-08	COG0255
296	C371666	ECU02g0260	GATA Zn-finger-containing transcription factor	Transcription	2e-07	COG5641
297	C371718	SPBC29A3.12	Ribosomal protein S4 and related proteins	Translation, ribosomal structure and biogenesis	2e-13	COG0522
298	C371776	SPAC18G6.03	GTPase SAR1 and related small G proteins	General function prediction only	2e-06	COG1100
299	C371780	SPCC584.04	Translation elongation factor EF-1alpha (GTPase)	Translation, ribosomal structure and biogenesis	8e-07	COG5256
300	C371812	YIL066c	Ribonucleotide reductase, alpha subunit	Nucleotide transport and metabolism	1e-11	COG0209
301	C371962	all4131	3-phosphoglycerate kinase	Carbohydrate transport and metabolism	8e-09	COG0126
302	C372182	YDR155c	Peptidyl-prolyl cis-trans isomerase (rotamase) - cyclophilin family	Posttranslational modification, protein turnover, chaperones	2e-07	COG0652
303	C372198	SPBC365.03c	Ribosomal protein L21E	Translation, ribosomal structure and biogenesis	1e-09	COG2139
304	C372348	YIL143c	DNA or RNA helicases of superfamily II	Transcription Replication, recombination and repair	2e-09	COG1061
305	C372364	SPBC16A3.15c	Tubulin	Cytoskeleton	1e-11	COG5023
306	C372756	slr0809	Nucleoside-diphosphate-sugar epimerases	Cell wall/membrane/envelope biogenesis Carbohydrate transport and metabolism	3e-11	COG0451
307	C372980	SPAC57A10.03	Peptidyl-prolyl cis-trans isomerase (rotamase) - cyclophilin family	Posttranslational modification, protein turnover, chaperones	7e-11	COG0652
308	C373008	SPBC6B1.11c	Phosphatidylinositol-4-phosphate 5-kinase	Signal transduction mechanisms	5e-09	COG5253
309	C373116	MYPU_4960	Ribosomal protein S9	Translation, ribosomal structure and biogenesis	5e-06	COG0103
310	C373200	SPAC926.04c	Molecular chaperone, HSP90 family	Posttranslational modification, protein turnover, chaperones	4e-11	COG0326
311	C373230	BH3709	Nucleoside-diphosphate-sugar epimerases	Cell wall/membrane/envelope biogenesis Carbohydrate transport and metabolism	3e-10	COG0451
312	C373478	alr1207	Uridylate kinase	Nucleotide transport and metabolism	4e-08	COG0528
313	C373542	SPAC1687.15	Serine/threonine protein kinase	General function prediction only Signal transduction mechanisms Transcription Replication, recombination and repair	2e-14	COG0515
314	C373642	alr0239	3-oxoacyl-[acyl-carrier-protein] synthase III	Lipid transport and metabolism	1e-12	COG0332
315	C373714	SPBC215.09c	Acetyl-CoA acetyltransferase	Lipid transport and metabolism	6e-14	COG0183
316	C373834	STM0858	Dehydrogenases (flavoproteins)	Energy production and conversion	1e-08	COG0644
317	C374192	FN0547	RecA/RadA recombinase	Replication, recombination and repair	8e-12	COG0468
318	C374290	L0185	Dehydrogenases with different specificities (related to short-chain alcohol dehydrogenases)	Lipid transport and metabolism Secondary metabolites biosynthesis, transport and catabolism General function prediction only	2e-06	COG1028
319	C374306	SPCC970.03	2-polyprenylphenol hydroxylase and related flavodoxin oxidoreductases	Coenzyme transport and metabolism Energy production and conversion	4e-07	COG0543
320	C374310	YOR236w	Dihydrofolate reductase	Coenzyme transport and metabolism	1e-10	COG0262
321	C374506	XF2596	Isocitrate/isopropylmalate dehydrogenase	Energy production and conversion Amino acid transport and metabolism	3e-10	COG0473
322	C374722	SPAC869.01	Asp-tRNAAsn/Glu-tRNAGln amidotransferase A subunit and related amidases	Translation, ribosomal structure and biogenesis	3e-07	COG0154
323	C374806	alr4745	Pyruvate/2-oxoglutarate dehydrogenase complex, dihydrolipoamide dehydrogenase (E3) component, and related enzymes	Energy production and conversion	3e-09	COG1249
324	C374824	alr2048	Diaminopimelate epimerase	Amino acid transport and metabolism	3e-08	COG0253
325	C374898	all4087	Diadenosine tetraphosphate (Ap4A) hydrolase and other HIT family hydrolases	Nucleotide transport and metabolism Carbohydrate transport and metabolism General function prediction only	3e-09	COG0537
326	C375000	SPBC23G7.12c	ATP-dependent 26S proteasome regulatory subunit	Posttranslational modification, protein turnover, chaperones	1e-10	COG1222
327	C375434	SPAC4F10.03c	23S rRNA methylase	Translation, ribosomal structure and biogenesis	4e-09	COG0293
328	C375456	YJR009c	Glyceraldehyde-3-phosphate dehydrogenase/erythrose-4-phosphate dehydrogenase	Carbohydrate transport and metabolism	4e-12	COG0057
329	C375496	alr2445	Molecular chaperone GrpE (heat shock protein)	Posttranslational modification, protein turnover, chaperones	8e-09	COG0576
330	C375542	asl2630	Ribosomal protein L28	Translation, ribosomal structure and biogenesis	1e-10	COG0227
331	C375924	SPBC19C2.14	Small nuclear ribonucleoprotein (snRNP) homolog	Transcription	1e-10	COG1958
332	C375944	NMB0284	Adenylosuccinate lyase	Nucleotide transport and metabolism	2e-14	COG0015
333	C376074	SPAC644.11c	Signal transduction histidine kinase	Signal transduction mechanisms	3e-07	COG0642
334	C376096	SPAC1834.11c	ATPases of the AAA+ class	Posttranslational modification, protein turnover, chaperones	2e-09	COG0464
335	C376188	YOR001w_2	Ribonuclease D	Translation, ribosomal structure and biogenesis	1e-07	COG0349
336	C376208	SPBC713.12	2-polyprenyl-6-methoxyphenol hydroxylase and related FAD-dependent oxidoreductases	Coenzyme transport and metabolism Energy production and conversion	5e-09	COG0654
337	C376370	YBL055c	Mg-dependent DNase	Replication, recombination and repair	1e-08	COG0084
338	C376404	SPCC576.09	Ribosomal protein S10	Translation, ribosomal structure and biogenesis	7e-08	COG0051
339	C376518	YDR188w	Chaperonin GroEL (HSP60 family)	Posttranslational modification, protein turnover, chaperones	2e-09	COG0459
340	C376578	alr1208	Ribosome recycling factor	Translation, ribosomal structure and biogenesis	4e-11	COG0233
341	C376822	SPy1884	Membrane protease subunits, stomatin/prohibitin homologs	Posttranslational modification, protein turnover, chaperones	5e-08	COG0330
342	C377224	SMc01299	Ribosomal protein L14	Translation, ribosomal structure and biogenesis	4e-07	COG0093
343	C377262	YNR053c	Predicted GTPases	General function prediction only	8e-06	COG1161
344	C377276	SPBC18E5.04	Ribosomal protein L16/L10E	Translation, ribosomal structure and biogenesis	4e-07	COG0197
345	C377370	VC2603	Asparaginase	Amino acid transport and metabolism	1e-11	COG1446
346	C377422	YLR448w	Ribosomal protein L14E/L6E/L27E	Translation, ribosomal structure and biogenesis	2e-11	COG2163
347	C377534	XF0913	Dehydrogenases with different specificities (related to short-chain alcohol dehydrogenases)	Lipid transport and metabolism Secondary metabolites biosynthesis, transport and catabolism General function prediction only	2e-08	COG1028
348	C377650	BMEI1196	Enoyl-CoA hydratase/carnithine racemase	Lipid transport and metabolism	1e-06	COG1024
349	C377732	SPAC1F7.02c	Superfamily II DNA and RNA helicases	Replication, recombination and repair Transcription Translation, ribosomal structure and biogenesis	6e-06	COG0513
350	C377898	AF1297	ATPases of the AAA+ class	Posttranslational modification, protein turnover, chaperones	1e-09	COG0464
351	C377970	SPAC343.14c	Translation initiation factor 2B subunit, eIF-2B alpha/beta/delta family	Translation, ribosomal structure and biogenesis	4e-06	COG1184
352	C378006	YJL052w	Glyceraldehyde-3-phosphate dehydrogenase/erythrose-4-phosphate dehydrogenase	Carbohydrate transport and metabolism	3e-09	COG0057
353	C378022	aq_1660	Carbonic anhydrases/acetyltransferases, isoleucine patch superfamily	General function prediction only	4e-06	COG0663
354	C378088	YKR072c	Phosphopantothenoylcysteine synthetase/decarboxylase	Coenzyme transport and metabolism	3e-11	COG0452
355	C378176	SPBC12D12.03	Chaperonin GroEL (HSP60 family)	Posttranslational modification, protein turnover, chaperones	2e-07	COG0459
356	C378190	SPAC19A8.07c	Predicted exosome subunit/U3 small nucleolar ribonucleoprotein (snoRNP) component, contains IMP4 domain	Translation, ribosomal structure and biogenesis RNA processing and modification	5e-11	COG2136
357	C378256	gapA	Glyceraldehyde-3-phosphate dehydrogenase/erythrose-4-phosphate dehydrogenase	Carbohydrate transport and metabolism	1e-15	COG0057
358	C378266	RSc2635	Molecular chaperone	Posttranslational modification, protein turnover, chaperones	3e-06	COG0443
359	C378294	ECU08g0850	mRNA deadenylase subunit	RNA processing and modification	6e-10	COG5228
360	C378316	SPAC1006.07	Superfamily II DNA and RNA helicases	Replication, recombination and repair Transcription Translation, ribosomal structure and biogenesis	2e-12	COG0513
361	C378336	MJ1581	Aspartate carbamoyltransferase, catalytic chain	Nucleotide transport and metabolism	2e-06	COG0540
362	C378592	SPBC6B1.11c	Phosphatidylinositol-4-phosphate 5-kinase	Signal transduction mechanisms	4e-10	COG5253
363	C378632	YGR135w	20S proteasome, alpha and beta subunits	Posttranslational modification, protein turnover, chaperones	3e-08	COG0638
364	C378762	YOR151c	DNA-directed RNA polymerase, beta subunit/140 kD subunit	Transcription	8e-06	COG0085
365	C378782	SPBC646.05c	Phytoene/squalene synthetase	Lipid transport and metabolism	2e-08	COG1562
366	C378866	SPy1239	Aminopeptidase N	Amino acid transport and metabolism	2e-08	COG0308
367	C378872	PA0366	NAD-dependent aldehyde dehydrogenases	Energy production and conversion	1e-06	COG1012
368	C378922	MK1646	Predicted pseudouridylate synthase	Translation, ribosomal structure and biogenesis	3e-07	COG1258
369	C378938	YPL240c	Molecular chaperone, HSP90 family	Posttranslational modification, protein turnover, chaperones	9e-11	COG0326
370	C378958	YDL137w	GTPase SAR1 and related small G proteins	General function prediction only	3e-07	COG1100
371	C379108	SPBC839.13c	Ribosomal protein L13	Translation, ribosomal structure and biogenesis	1e-08	COG0102
372	C379178	YNL037c	Isocitrate/isopropylmalate dehydrogenase	Energy production and conversion Amino acid transport and metabolism	1e-06	COG0473
373	C379182	alr1208	Ribosome recycling factor	Translation, ribosomal structure and biogenesis	1e-10	COG0233
374	C379188	SPAP7G5.05	Ribosomal protein L16/L10E	Translation, ribosomal structure and biogenesis	7e-08	COG0197
375	C379264	YBR191w	Ribosomal protein L21E	Translation, ribosomal structure and biogenesis	1e-10	COG2139
376	C379476	NMB0470	Di- and tricarboxylate transporters	Inorganic ion transport and metabolism	5e-09	COG0471
377	C379658	aq_236_2	GMP synthase, PP-ATPase domain/subunit	Nucleotide transport and metabolism	2e-14	COG0519
378	C379668	gloA	Lactoylglutathione lyase and related lyases	Amino acid transport and metabolism	4e-09	COG0346
379	C379766	alr1073	Isoleucyl-tRNA synthetase	Translation, ribosomal structure and biogenesis	6e-07	COG0060
380	C380108	SPBC16H5.03c	Dinucleotide-utilizing enzymes involved in molybdopterin and thiamine biosynthesis family 2	Coenzyme transport and metabolism	2e-12	COG0476
381	C380318	CC3503	Uncharacterized protein SCO1/SenC/PrrC, involved in biogenesis of respiratory and photosynthetic systems	General function prediction only	2e-06	COG1999
382	C380428	ECU03g0290	DNA-directed RNA polymerase, beta' subunit/160 kD subunit	Transcription	1e-13	COG0086
383	C380446	SMa0510	Lactate dehydrogenase and related dehydrogenases	Energy production and conversion Coenzyme transport and metabolism General function prediction only	1e-06	COG1052
384	C380458	SPAC1F5.02	Thiol-disulfide isomerase and thioredoxins	Posttranslational modification, protein turnover, chaperones Energy production and conversion	7e-10	COG0526
385	C380502	sll0502	Arginyl-tRNA synthetase	Translation, ribosomal structure and biogenesis	2e-08	COG0018
386	C380524	SMa0478	Lactate dehydrogenase and related dehydrogenases	Energy production and conversion Coenzyme transport and metabolism General function prediction only	9e-08	COG1052
387	C380556	SPAC8E11.02c	14-3-3 family protein	Signal transduction mechanisms	4e-11	COG5040
388	C380558	AGc447	Predicted oxidoreductases (related to aryl-alcohol dehydrogenases)	Energy production and conversion	3e-10	COG0667
389	C380672	SPBC32H8.14	Glycosyltransferase	Cell wall/membrane/envelope biogenesis	2e-06	COG0438
390	C380742	YOR145c	Predicted RNA-binding protein (contains KH domains)	General function prediction only	2e-09	COG1094
391	C380944	SPAC15A10.06	NhaP-type Na+/H+ and K+/H+ antiporters	Inorganic ion transport and metabolism	6e-06	COG0025
392	C381148	SPAC29A4.04c	Pseudouridine synthase	Translation, ribosomal structure and biogenesis	4e-15	COG0130
393	C381206	YLL018c	Aspartyl/asparaginyl-tRNA synthetases	Translation, ribosomal structure and biogenesis	6e-12	COG0017
394	C381262	sll1099	GTPases - translation elongation factors	Translation, ribosomal structure and biogenesis	2e-13	COG0050
395	C381292	SPBC4.07c	ATP-dependent 26S proteasome regulatory subunit	Posttranslational modification, protein turnover, chaperones	8e-12	COG1222
396	C381430	SPAC6F6.07c	Ribosomal protein S15P/S13E	Translation, ribosomal structure and biogenesis	7e-16	COG0184
397	C381574	CC2154	Dipeptidyl aminopeptidases/acylaminoacyl-peptidases	Amino acid transport and metabolism	6e-06	COG1506
398	C381602	ECU10g1420	ATP-dependent 26S proteasome regulatory subunit	Posttranslational modification, protein turnover, chaperones	2e-15	COG1222
399	C381636	sll0245	Predicted GTPase, probable translation factor	Translation, ribosomal structure and biogenesis	6e-10	COG0012
400	C381764	SPAC19G12.10c_2	Carboxypeptidase C (cathepsin A)	Amino acid transport and metabolism	5e-08	COG2939
401	C381792	YOR117w	ATP-dependent 26S proteasome regulatory subunit	Posttranslational modification, protein turnover, chaperones	2e-08	COG1222
402	C381930	AGc351	NAD-dependent aldehyde dehydrogenases	Energy production and conversion	1e-06	COG1012
403	C381970	aq_360	Triosephosphate isomerase	Carbohydrate transport and metabolism	3e-10	COG0149
404	C381986	YLR180w	S-adenosylmethionine synthetase	Coenzyme transport and metabolism	1e-09	COG0192
405	C382064	all3642	ATP-dependent Zn proteases	Posttranslational modification, protein turnover, chaperones	3e-09	COG0465
406	C382228	SPAC926.04c	Molecular chaperone, HSP90 family	Posttranslational modification, protein turnover, chaperones	2e-11	COG0326
407	C382256	SPBC18H10.14	Ribosomal protein S9	Translation, ribosomal structure and biogenesis	4e-13	COG0103
408	C382374	YFL039c	Actin and related proteins	Cytoskeleton	5e-17	COG5277
409	C382380	ECU09g0670	Deacetylases, including yeast histone deacetylase and acetoin utilization protein	Chromatin structure and dynamics Secondary metabolites biosynthesis, transport and catabolism	7e-13	COG0123
410	C382392	YLR074c	U1-like Zn-finger-containing protein	General function prediction only	4e-06	COG5112
411	C382564	SPCC4G3.02	Diadenosine tetraphosphate (Ap4A) hydrolase and other HIT family hydrolases	Nucleotide transport and metabolism Carbohydrate transport and metabolism General function prediction only	4e-07	COG0537
412	C382578	SPCC31H12.07	Vesicle coat complex COPII, subunit SEC23	Intracellular trafficking, secretion, and vesicular transport	4e-06	COG5047
413	C382778	SPAC1851.03	Casein kinase II, beta subunit	Signal transduction mechanisms Cell cycle control, cell division, chromosome partitioning Transcription	6e-09	COG5041
414	C382800	SPBC800.05c	Tubulin	Cytoskeleton	1e-11	COG5023
415	C382860	slr1643	Sulfite reductase, alpha subunit (flavoprotein)	Inorganic ion transport and metabolism	5e-06	COG0369
416	C382890	YIR026c	Predicted protein-tyrosine phosphatase	Signal transduction mechanisms	6e-09	COG2453
417	C383136	slr1934	Pyruvate/2-oxoglutarate dehydrogenase complex, dehydrogenase (E1) component, eukaryotic type, alpha subunit	Energy production and conversion	3e-16	COG1071
418	C383204	YOR054c	Phosphopantothenoylcysteine synthetase/decarboxylase	Coenzyme transport and metabolism	4e-06	COG0452
419	C383214	SPCC1919.09	Translation initiation factor 6 (eIF-6)	Translation, ribosomal structure and biogenesis	6e-09	COG1976
420	C383228	YDL192w	GTPase SAR1 and related small G proteins	General function prediction only	8e-15	COG1100
421	C383250	all1269	Tryptophanyl-tRNA synthetase	Translation, ribosomal structure and biogenesis	3e-12	COG0180
422	C383312	SPBC26H8.05c	Diadenosine tetraphosphatase and related serine/threonine protein phosphatases	Signal transduction mechanisms	4e-18	COG0639
423	C383490	RSc2664	FAD/FMN-containing dehydrogenases	Energy production and conversion	4e-07	COG0277
424	C383554	sll0329	6-phosphogluconate dehydrogenase	Carbohydrate transport and metabolism	3e-10	COG0362
425	C383580	SPAC18G6.03	GTPase SAR1 and related small G proteins	General function prediction only	6e-15	COG1100
426	C383606	AGl379	Lactate dehydrogenase and related dehydrogenases	Energy production and conversion Coenzyme transport and metabolism General function prediction only	1e-08	COG1052
427	C383626	SPCC24B10.09	Ribosomal protein S17E	Translation, ribosomal structure and biogenesis	6e-09	COG1383
428	C383664	BS_ung	Uracil DNA glycosylase	Replication, recombination and repair	2e-11	COG0692
429	C384252	SPCC16C4.18c	Transcription initiation factor TFIID, subunit TAF6 (also component of histone acetyltransferase SAGA)	Transcription	6e-06	COG5095
430	C384516	SPBC16D10.03	Metal-dependent proteases with possible chaperone activity	Posttranslational modification, protein turnover, chaperones	7e-10	COG0533
431	C384706	aq_1716	Dehydrogenases with different specificities (related to short-chain alcohol dehydrogenases)	Lipid transport and metabolism Secondary metabolites biosynthesis, transport and catabolism General function prediction only	1e-09	COG1028
432	C384848	YOR232w	Molecular chaperone GrpE (heat shock protein)	Posttranslational modification, protein turnover, chaperones	2e-06	COG0576
433	C384964	SPBC119.02	Ubiquitin-protein ligase	Posttranslational modification, protein turnover, chaperones	5e-17	COG5078
434	C385208	alr3858	Cell division GTPase	Cell cycle control, cell division, chromosome partitioning	3e-10	COG0206
435	C385236	all2919	Ferredoxin	Energy production and conversion	2e-11	COG0633
436	C385248	STM1879	Protease II	Amino acid transport and metabolism	5e-13	COG1770
437	C385440	YBL016w	Serine/threonine protein kinase	General function prediction only Signal transduction mechanisms Transcription Replication, recombination and repair	3e-07	COG0515
438	C385468	sll0067	Glutathione S-transferase	Posttranslational modification, protein turnover, chaperones	3e-08	COG0625
439	C385556	SPBP8B7.03c	Ribosomal protein L4	Translation, ribosomal structure and biogenesis	2e-11	COG0088
440	C385624	CPn0373	Enzyme involved in the deoxyxylulose pathway of isoprenoid biosynthesis	Lipid transport and metabolism	2e-11	COG0821
441	C385778	AGc4521	Carbonic anhydrase	Inorganic ion transport and metabolism	8e-07	COG0288
442	C385818	SPBC23G7.12c	ATP-dependent 26S proteasome regulatory subunit	Posttranslational modification, protein turnover, chaperones	8e-09	COG1222
443	C385970	SPBC1A4.03c_1	Type IIA topoisomerase (DNA gyrase/topo II, topoisomerase IV), B subunit	Replication, recombination and repair	2e-17	COG0187
444	C386206	SPBP19A11.03c	26S proteasome regulatory complex component	Posttranslational modification, protein turnover, chaperones	2e-08	COG5110
445	C386212	PA1326	Threonine dehydratase	Amino acid transport and metabolism	3e-13	COG1171
446	C386300	mlr7474	Deoxyxylulose-5-phosphate synthase	Coenzyme transport and metabolism Lipid transport and metabolism	2e-10	COG1154
447	C386324	asl4325	Uncharacterized conserved protein	Function unknown	6e-06	COG2127
448	C386368	SPAPB8E5.06c	Ribosomal protein L3	Translation, ribosomal structure and biogenesis	2e-14	COG0087
449	C386694	SPAC1002.03c	Alpha-glucosidases, family 31 of glycosyl hydrolases	Carbohydrate transport and metabolism	8e-07	COG1501
450	C386800	SPBC776.03	Homoserine dehydrogenase	Amino acid transport and metabolism	2e-06	COG0460
451	C386970	YDL078c	Malate/lactate dehydrogenases	Energy production and conversion	3e-10	COG0039
452	C387104	YOR335c	Alanyl-tRNA synthetase	Translation, ribosomal structure and biogenesis	2e-16	COG0013
453	C387128	YER016w	Microtubule-binding protein involved in cell cycle control	Cell cycle control, cell division, chromosome partitioning Cytoskeleton	6e-06	COG5217
454	C387148	SPCC794.07	Pyruvate/2-oxoglutarate dehydrogenase complex, dihydrolipoamide acyltransferase (E2) component, and related enzymes	Energy production and conversion	4e-09	COG0508
455	C387164	SPAC922.07c	NAD-dependent aldehyde dehydrogenases	Energy production and conversion	2e-09	COG1012
456	C387308	YAL005c	Molecular chaperone	Posttranslational modification, protein turnover, chaperones	3e-08	COG0443
457	C387356	SPy1759	DnaJ-class molecular chaperone with C-terminal Zn finger domain	Posttranslational modification, protein turnover, chaperones	5e-06	COG0484
458	C387732	SPAC29A4.04c	Pseudouridine synthase	Translation, ribosomal structure and biogenesis	5e-13	COG0130
459	C387768	SPAC4F8.01	Conserved protein implicated in secretion	Cell motility	4e-08	COG5491
460	C387804	PM0088	Dephospho-CoA kinase	Coenzyme transport and metabolism	3e-08	COG0237
461	C387864	Ta0357	Peroxiredoxin	Posttranslational modification, protein turnover, chaperones	3e-09	COG1225
462	C387886	MYPU_2520	RecA/RadA recombinase	Replication, recombination and repair	2e-10	COG0468
463	C387904	SPBC21H7.02	Transcription initiation factor TFIID, subunit TAF10 (also component of histone acetyltransferase SAGA)	Transcription	8e-07	COG5162
464	C388054	sll0373	Gamma-glutamyl phosphate reductase	Amino acid transport and metabolism	1e-08	COG0014
465	C388166	SPAC9.03c	Superfamily II helicase	General function prediction only	2e-09	COG1204
466	C388328	YDR238c	Vesicle coat complex, various subunits	Intracellular trafficking, secretion, and vesicular transport	7e-10	COG5096
467	C388350	SPBC30D10.13c	Pyruvate/2-oxoglutarate dehydrogenase complex, dehydrogenase (E1) component, eukaryotic type, beta subunit	Energy production and conversion	1e-11	COG0022
468	C388382	SPAC10F6.05c	Ubiquitin-protein ligase	Posttranslational modification, protein turnover, chaperones	8e-09	COG5078
469	C388390	SPBC29A3.18	Cytochrome c1	Energy production and conversion	5e-11	COG2857
470	C388502	RC0598	Succinyl-CoA synthetase, alpha subunit	Energy production and conversion	3e-12	COG0074
471	C388782	YDL137w	GTPase SAR1 and related small G proteins	General function prediction only	9e-13	COG1100
472	C388804	L26878	Uncharacterized protein conserved in bacteria	Function unknown	1e-06	COG1963
473	C389176	ECU04g1560	GTPase SAR1 and related small G proteins	General function prediction only	4e-07	COG1100
474	C389252	YDL126c	ATPases of the AAA+ class	Posttranslational modification, protein turnover, chaperones	7e-11	COG0464
475	C389262	SPBC23G7.12c	ATP-dependent 26S proteasome regulatory subunit	Posttranslational modification, protein turnover, chaperones	2e-15	COG1222
476	C389484	SPAC20G8.04c	Dehydrogenases (flavoproteins)	Energy production and conversion	2e-06	COG0644
477	C389528	SPAC18G6.03	GTPase SAR1 and related small G proteins	General function prediction only	4e-10	COG1100
478	C389548	SPAC22H12.04c	Ribosomal protein S3AE	Translation, ribosomal structure and biogenesis	6e-09	COG1890
479	C389660	MYPU_6850	Serine/threonine protein kinase	General function prediction only Signal transduction mechanisms Transcription Replication, recombination and repair	6e-07	COG0515
480	C389692	YDR148c	Pyruvate/2-oxoglutarate dehydrogenase complex, dihydrolipoamide acyltransferase (E2) component, and related enzymes	Energy production and conversion	3e-10	COG0508
481	C389696	TP0108	6-phosphofructokinase	Carbohydrate transport and metabolism	8e-09	COG0205
482	C389714	sll1746	Ribosomal protein L7/L12	Translation, ribosomal structure and biogenesis	3e-07	COG0222
483	C389748	SPBC31F10.12	Predicted RNA-binding protein (contains PUA domain)	Translation, ribosomal structure and biogenesis	4e-06	COG2016
484	C389864	Cj0716	3-deoxy-D-arabino-heptulosonate 7-phosphate (DAHP) synthase	Amino acid transport and metabolism	1e-06	COG3200
485	C389912	ECU06g1190	Predicted GTPase, probable translation factor	Translation, ribosomal structure and biogenesis	4e-10	COG0012
486	C389940	YDR145w	Transcription initiation factor TFIID, subunit TAF12 (also component of histone acetyltransferase SAGA)	Transcription	6e-06	COG5624
487	C390014	NMB2040	Thiamine biosynthesis protein ThiC	Coenzyme transport and metabolism	3e-17	COG0422
488	C390040	YGL099w	Predicted GTPases	General function prediction only	9e-11	COG1161
489	C390058	SPAC22E12.05c	Golgi protein involved in Golgi-to-ER retrieval	Intracellular trafficking, secretion, and vesicular transport	3e-07	COG5249
490	C390134	YNL030w	Histones H3 and H4	Chromatin structure and dynamics	1e-16	COG2036
491	C390202	all4214	Ribosomal protein L4	Translation, ribosomal structure and biogenesis	4e-06	COG0088
492	C390388	alr1896	Chaperonin GroEL (HSP60 family)	Posttranslational modification, protein turnover, chaperones	1e-07	COG0459
493	C390394	AGl3361	Endopolygalacturonase	Cell wall/membrane/envelope biogenesis	3e-09	COG5434
494	C390408	YDR225w	Histone H2A	Chromatin structure and dynamics	2e-09	COG5262
495	C390614	sll1808	Ribosomal protein L5	Translation, ribosomal structure and biogenesis	1e-10	COG0094
496	C390622	YLL018c	Aspartyl/asparaginyl-tRNA synthetases	Translation, ribosomal structure and biogenesis	2e-14	COG0017
497	C390808	alr1742	Molecular chaperone	Posttranslational modification, protein turnover, chaperones	3e-16	COG0443
498	C390826	slr0839_1	Protoheme ferro-lyase (ferrochelatase)	Coenzyme transport and metabolism	1e-09	COG0276
499	C390836	BS_glyA	Glycine/serine hydroxymethyltransferase	Amino acid transport and metabolism	7e-08	COG0112
500	C391194	YLR180w	S-adenosylmethionine synthetase	Coenzyme transport and metabolism	4e-12	COG0192
501	C391230	SPCC16C4.18c	Transcription initiation factor TFIID, subunit TAF6 (also component of histone acetyltransferase SAGA)	Transcription	2e-08	COG5095
502	C391282	SPBC26H8.06_2	Glutaredoxin-related protein	Posttranslational modification, protein turnover, chaperones	3e-13	COG0278
503	C391346	YBL016w	Serine/threonine protein kinase	General function prediction only Signal transduction mechanisms Transcription Replication, recombination and repair	7e-06	COG0515
504	C391352	YBL023c	Predicted ATPase involved in replication control, Cdc46/Mcm family	Replication, recombination and repair	4e-16	COG1241
505	C391416	DR1720	Aconitase A	Energy production and conversion	2e-11	COG1048
506	C391434	asr3342	Acyl carrier protein	Lipid transport and metabolism Secondary metabolites biosynthesis, transport and catabolism	5e-08	COG0236
507	C391442	YJL050w	Superfamily II RNA helicase	Replication, recombination and repair	1e-12	COG4581
508	C391510	SPAC1002.04c	Transcription initiation factor TFIID, subunit TAF11	Transcription	1e-06	COG5251
509	C391550	YDR025w	Ribosomal protein S17	Translation, ribosomal structure and biogenesis	1e-13	COG0186
510	C391660	SPAC57A10.12c	Dihydroorotate dehydrogenase	Nucleotide transport and metabolism	1e-13	COG0167
511	C391744	all0745	Predicted GTPases	General function prediction only	2e-09	COG1161
512	C391770	YMR165c_1	Uncharacterized protein involved in plasmid maintenance	General function prediction only	1e-08	COG5083
513	C391832	SPAC1D4.04	Chaperonin GroEL (HSP60 family)	Posttranslational modification, protein turnover, chaperones	2e-09	COG0459
514	C391846	SPBC16A3.15c	Tubulin	Cytoskeleton	2e-06	COG5023
515	C391894	YOR259c	ATP-dependent 26S proteasome regulatory subunit	Posttranslational modification, protein turnover, chaperones	2e-17	COG1222
516	C391920	SPAC926.04c	Molecular chaperone, HSP90 family	Posttranslational modification, protein turnover, chaperones	1e-10	COG0326
517	C391980	alr5303	Ribosomal protein L7/L12	Translation, ribosomal structure and biogenesis	4e-06	COG0222
518	C392104	YOL120c	Ribosomal protein L18E	Translation, ribosomal structure and biogenesis	7e-13	COG1727
519	C392112	SPBC1734.11	DnaJ-class molecular chaperone with C-terminal Zn finger domain	Posttranslational modification, protein turnover, chaperones	8e-10	COG0484
520	C392316	SMc01270	Zn-dependent alcohol dehydrogenases, class III	Energy production and conversion	9e-08	COG1062
521	C392420	SPBC354.01	Predicted GTPase	General function prediction only	3e-13	COG1163
522	C392702	CAC3546	Highly conserved protein containing a thioredoxin domain	Posttranslational modification, protein turnover, chaperones	5e-07	COG1331
523	C393030	SP0005	Peptidyl-tRNA hydrolase	Translation, ribosomal structure and biogenesis	2e-06	COG0193
524	C393124	SPBC1709.04c	Peptidyl-prolyl cis-trans isomerase (rotamase) - cyclophilin family	Posttranslational modification, protein turnover, chaperones	2e-09	COG0652
525	C393212	PA0750	Uracil DNA glycosylase	Replication, recombination and repair	9e-08	COG0692
526	C393246	SPBC106.06	Chaperonin GroEL (HSP60 family)	Posttranslational modification, protein turnover, chaperones	2e-09	COG0459
527	C393252	YGL103w	Ribosomal protein L15	Translation, ribosomal structure and biogenesis	3e-20	COG0200
528	C393256	ECU02g0550	Serine/threonine protein kinase	General function prediction only Signal transduction mechanisms Transcription Replication, recombination and repair	1e-06	COG0515
529	C393492	SPCC18.06c	mRNA deadenylase subunit	RNA processing and modification	2e-07	COG5228
530	C393494	ECU03g0820i	Tubulin	Cytoskeleton	6e-21	COG5023
531	C393552	Cj1112c	Conserved domain frequently associated with peptide methionine sulfoxide reductase	Posttranslational modification, protein turnover, chaperones	3e-11	COG0229
532	C393686	ECU10g0940	Ubiquitin-protein ligase	Posttranslational modification, protein turnover, chaperones	2e-06	COG5078
533	C393728	SMc00680	Zn-dependent alcohol dehydrogenases	General function prediction only	1e-11	COG1064
534	C393788	SPAC186.09	Pyruvate decarboxylase and related thiamine pyrophosphate-requiring enzymes	Carbohydrate transport and metabolism Coenzyme transport and metabolism General function prediction only	5e-11	COG3961
535	C393864	sll0170	Molecular chaperone	Posttranslational modification, protein turnover, chaperones	6e-10	COG0443
536	C394066	YPO3123	Adenine/guanine phosphoribosyltransferases and related PRPP-binding proteins	Nucleotide transport and metabolism	4e-12	COG0503
537	C394080	SA0171	Lactate dehydrogenase and related dehydrogenases	Energy production and conversion Coenzyme transport and metabolism General function prediction only	2e-13	COG1052
538	C394150	SPBC685.04c	Clathrin adaptor complex, small subunit	Intracellular trafficking, secretion, and vesicular transport	8e-07	COG5030
539	C394186	all1884	Dehydrogenases with different specificities (related to short-chain alcohol dehydrogenases)	Lipid transport and metabolism Secondary metabolites biosynthesis, transport and catabolism General function prediction only	2e-11	COG1028
540	C394208	SPAC1420.02c	Chaperonin GroEL (HSP60 family)	Posttranslational modification, protein turnover, chaperones	9e-14	COG0459
541	C394216	YDL140c	DNA-directed RNA polymerase, beta' subunit/160 kD subunit	Transcription	5e-07	COG0086
542	C394382	SPAC18G6.03	GTPase SAR1 and related small G proteins	General function prediction only	4e-12	COG1100
543	C394404	alr1155	Carbamoylphosphate synthase small subunit	Amino acid transport and metabolism Nucleotide transport and metabolism	1e-14	COG0505
544	C394440	CC2302	Pyruvate/2-oxoglutarate dehydrogenase complex, dihydrolipoamide dehydrogenase (E3) component, and related enzymes	Energy production and conversion	2e-10	COG1249
545	C394476	SPy1359	S-adenosylmethionine synthetase	Coenzyme transport and metabolism	5e-09	COG0192
546	C394506	SPBC3B9.13c	Ribosomal protein L12E/L44/L45/RPP1/RPP2	Translation, ribosomal structure and biogenesis	4e-06	COG2058
547	C394524	SPBC216.04c	Conserved domain frequently associated with peptide methionine sulfoxide reductase	Posttranslational modification, protein turnover, chaperones	3e-10	COG0229
548	C394674	slr1254	Uncharacterized conserved protein	Function unknown	2e-08	COG3349
549	C394834	SPBC16C6.07c	ATP-dependent 26S proteasome regulatory subunit	Posttranslational modification, protein turnover, chaperones	7e-06	COG1222
550	C395028	ECU03g0820i	Tubulin	Cytoskeleton	5e-17	COG5023
551	C395308	SPAC9.03c	Superfamily II helicase	General function prediction only	1e-06	COG1204
552	C395348	SPBC839.04	Ribosomal protein L2	Translation, ribosomal structure and biogenesis	4e-17	COG0090
553	C395392	CPn0351	ATP/ADP translocase	Energy production and conversion	2e-13	COG3202
554	C395472	YKL009w	Ribosomal protein L10	Translation, ribosomal structure and biogenesis	5e-06	COG0244
555	C395534	SPBC839.04	Ribosomal protein L2	Translation, ribosomal structure and biogenesis	7e-18	COG0090
556	C395536	SPAC19G12.10c_2	Carboxypeptidase C (cathepsin A)	Amino acid transport and metabolism	1e-07	COG2939
557	C395602	YPO1215	2-polyprenyl-3-methyl-5-hydroxy-6-metoxy-1,4-benzoquinol methylase	Coenzyme transport and metabolism	2e-07	COG2227
558	C395666	slr1643	Sulfite reductase, alpha subunit (flavoprotein)	Inorganic ion transport and metabolism	1e-12	COG0369
559	C395736	SPBC16A3.15c	Tubulin	Cytoskeleton	1e-14	COG5023
560	C395756	SPAC13G7.02c	Molecular chaperone	Posttranslational modification, protein turnover, chaperones	1e-12	COG0443
561	C395818	jhp0865	Predicted acid phosphatase	General function prediction only	4e-08	COG0496
562	C395856	SPBC1105.11c	Histones H3 and H4	Chromatin structure and dynamics	9e-21	COG2036
563	C395938	YNL244c	Translation initiation factor 1 (eIF-1/SUI1) and related proteins	Translation, ribosomal structure and biogenesis	3e-07	COG0023
564	C396038	MYPU_6850	Serine/threonine protein kinase	General function prediction only Signal transduction mechanisms Transcription Replication, recombination and repair	7e-06	COG0515
565	C396162	SPAC13G6.14	NTP pyrophosphohydrolases including oxidative damage repair enzymes	Replication, recombination and repair General function prediction only	1e-06	COG0494
566	C396170	YLL018c	Aspartyl/asparaginyl-tRNA synthetases	Translation, ribosomal structure and biogenesis	5e-14	COG0017
567	C396178	YOR117w	ATP-dependent 26S proteasome regulatory subunit	Posttranslational modification, protein turnover, chaperones	1e-17	COG1222
568	C396258	RSp0024	Phospholipid-binding protein	General function prediction only	9e-14	COG1881
569	C396318	SPBC646.10c	Protein implicated in ribosomal biogenesis, Nop56p homolog	Translation, ribosomal structure and biogenesis	1e-19	COG1498
570	C396474	PA3466	Superfamily II DNA and RNA helicases	Replication, recombination and repair Transcription Translation, ribosomal structure and biogenesis	5e-08	COG0513
571	C396504	SA1989	Putative NADP-dependent oxidoreductases	General function prediction only	3e-08	COG2130
572	C396760	slr0825	Dipeptidyl aminopeptidases/acylaminoacyl-peptidases	Amino acid transport and metabolism	5e-12	COG1506
573	C396822	SPAC1006.07	Superfamily II DNA and RNA helicases	Replication, recombination and repair Transcription Translation, ribosomal structure and biogenesis	5e-12	COG0513
574	C396886	alr3402	Nucleoside diphosphate kinase	Nucleotide transport and metabolism	3e-10	COG0105
575	C396954	SPAC13G6.01c	Superfamily II DNA/RNA helicases, SNF2 family	Transcription Replication, recombination and repair	7e-06	COG0553
576	C396966	BS_mmgB	3-hydroxyacyl-CoA dehydrogenase	Lipid transport and metabolism	7e-13	COG1250
577	C397008	YDR099w	14-3-3 family protein	Signal transduction mechanisms	5e-07	COG5040
578	C397394	YOR117w	ATP-dependent 26S proteasome regulatory subunit	Posttranslational modification, protein turnover, chaperones	3e-17	COG1222
579	C397640	BMEI0591	Xaa-Pro aminopeptidase	Amino acid transport and metabolism	4e-08	COG0006
580	C397698	YOR145c	Predicted RNA-binding protein (contains KH domains)	General function prediction only	1e-17	COG1094
581	C397718	SPAC1250.05	Ribosomal protein L30E	Translation, ribosomal structure and biogenesis	7e-14	COG1911
582	C397844	ECU07g0330	RING-finger-containing ubiquitin ligase	Posttranslational modification, protein turnover, chaperones	8e-09	COG5540
583	C397864	ECU04g1560	GTPase SAR1 and related small G proteins	General function prediction only	1e-07	COG1100
584	C397918	BS_yflS	Di- and tricarboxylate transporters	Inorganic ion transport and metabolism	3e-10	COG0471
585	C398016	SPBP4H10.13	Ribosomal protein S12	Translation, ribosomal structure and biogenesis	5e-12	COG0048
586	C398060	CC1897	Anthranilate/para-aminobenzoate synthases component II	Amino acid transport and metabolism Coenzyme transport and metabolism	5e-07	COG0512
587	C398120	Rv2511	Oligoribonuclease (3'->5' exoribonuclease)	RNA processing and modification	5e-07	COG1949
588	C398282	TM0438	6-phosphogluconate dehydrogenase	Carbohydrate transport and metabolism	4e-08	COG0362
589	C398336	SPBC14F5.06	Predicted ATPase, RNase L inhibitor (RLI) homolog	General function prediction only	1e-16	COG1245
590	C398372	YAL005c	Molecular chaperone	Posttranslational modification, protein turnover, chaperones	2e-19	COG0443
591	C398616	SPBC582.03	Cyclin	Cell cycle control, cell division, chromosome partitioning	8e-09	COG5024
592	C398734	SPAC140.05	Serine/threonine protein kinase	General function prediction only Signal transduction mechanisms Transcription Replication, recombination and repair	2e-06	COG0515
593	C398772	TP0542	6-phosphofructokinase	Carbohydrate transport and metabolism	4e-12	COG0205
594	C398806	SPBC18H10.13	Ribosomal protein S11	Translation, ribosomal structure and biogenesis	1e-18	COG0100
595	C398836	YER133w	Diadenosine tetraphosphatase and related serine/threonine protein phosphatases	Signal transduction mechanisms	5e-22	COG0639
596	C399012	YBR139w	Carboxypeptidase C (cathepsin A)	Amino acid transport and metabolism	3e-10	COG2939
597	C399068	SPCC794.09c	Translation elongation factor EF-1alpha (GTPase)	Translation, ribosomal structure and biogenesis	9e-19	COG5256
598	C399144	SMc02903	NTP pyrophosphohydrolases containing a Zn-finger, probably nucleic-acid-binding	Replication, recombination and repair	6e-07	COG2816
599	C399192	YNL067w	Ribosomal protein L6P/L9E	Translation, ribosomal structure and biogenesis	1e-13	COG0097
600	C399272	sll1605	3-hydroxymyristoyl/3-hydroxydecanoyl-(acyl carrier protein) dehydratases	Lipid transport and metabolism	1e-06	COG0764
601	C399276	CAC1075	Beta-glucosidase-related glycosidases	Carbohydrate transport and metabolism	2e-08	COG1472
602	C399428	PH1553	20S proteasome, alpha and beta subunits	Posttranslational modification, protein turnover, chaperones	1e-08	COG0638
603	C399480	SMc02440	2-polyprenyl-3-methyl-5-hydroxy-6-metoxy-1,4-benzoquinol methylase	Coenzyme transport and metabolism	3e-13	COG2227
604	C399522	SPCP31B10.07	Translation elongation factors (GTPases)	Translation, ribosomal structure and biogenesis	1e-11	COG0480
605	C399568	YDR091c	Predicted ATPase, RNase L inhibitor (RLI) homolog	General function prediction only	2e-08	COG1245
606	C399598	YOR259c	ATP-dependent 26S proteasome regulatory subunit	Posttranslational modification, protein turnover, chaperones	2e-15	COG1222
607	C399718	all1106	Lignostilbene-alpha,beta-dioxygenase and related enzymes	Secondary metabolites biosynthesis, transport and catabolism	2e-08	COG3670
608	C399772	CC3221	Predicted epimerase, PhzC/PhzF homolog	General function prediction only	2e-06	COG0384
609	C399796	SPAC8C9.08	Ribosomal protein S7	Translation, ribosomal structure and biogenesis	2e-17	COG0049
610	C399816	SPAC922.07c	NAD-dependent aldehyde dehydrogenases	Energy production and conversion	2e-12	COG1012
611	C399858	RC0730	Cysteine sulfinate desulfinase/cysteine desulfurase and related enzymes	Amino acid transport and metabolism	6e-09	COG1104
612	C400050	YOR261c	Predicted metal-dependent protease of the PAD1/JAB1 superfamily	General function prediction only	2e-06	COG1310
613	C400100	alr4344_3	Glutamate synthase domain 3	Amino acid transport and metabolism	2e-09	COG0070
614	C400158	alr2495	Selenocysteine lyase	Amino acid transport and metabolism	1e-13	COG0520
615	C400166	YGL253w	Hexokinase	Carbohydrate transport and metabolism	3e-07	COG5026
616	C400308	YKL188c	ABC-type uncharacterized transport system, permease and ATPase components	General function prediction only	7e-06	COG4178
617	C400318	all4190	Ribosomal protein L17	Translation, ribosomal structure and biogenesis	2e-16	COG0203
618	C400398	YBR263w	Glycine/serine hydroxymethyltransferase	Amino acid transport and metabolism	2e-12	COG0112
619	C400548	all4183	ATPase components of ABC transporters with duplicated ATPase domains	General function prediction only	1e-17	COG0488
620	C400614	MA3879	Inorganic pyrophosphatase	Energy production and conversion	9e-06	COG3808
621	C400668	CC2300	3-deoxy-D-arabino-heptulosonate 7-phosphate (DAHP) synthase	Amino acid transport and metabolism	1e-14	COG3200
622	C400696	YLR274w	Predicted ATPase involved in replication control, Cdc46/Mcm family	Replication, recombination and repair	6e-20	COG1241
623	C400800	MTH535	Peptide methionine sulfoxide reductase	Posttranslational modification, protein turnover, chaperones	2e-14	COG0225
624	C400812	fabF	3-oxoacyl-(acyl-carrier-protein) synthase	Lipid transport and metabolism Secondary metabolites biosynthesis, transport and catabolism	1e-10	COG0304
625	C400884	SPBC36.09	Splicing factor 3a, subunit 3	RNA processing and modification	6e-20	COG5188
626	C400886	YDL126c	ATPases of the AAA+ class	Posttranslational modification, protein turnover, chaperones	3e-15	COG0464
627	C400900	slr1251	Peptidyl-prolyl cis-trans isomerase (rotamase) - cyclophilin family	Posttranslational modification, protein turnover, chaperones	2e-17	COG0652
628	C401008	YPR080w	Translation elongation factor EF-1alpha (GTPase)	Translation, ribosomal structure and biogenesis	3e-18	COG5256
629	C401018	YGL201c	Predicted ATPase involved in replication control, Cdc46/Mcm family	Replication, recombination and repair	5e-20	COG1241
630	C401022	SPBC32H8.12c	Actin and related proteins	Cytoskeleton	5e-08	COG5277
631	C401026	SPBC16C6.07c	ATP-dependent 26S proteasome regulatory subunit	Posttranslational modification, protein turnover, chaperones	1e-22	COG1222
632	C401040	YMR186w	Molecular chaperone, HSP90 family	Posttranslational modification, protein turnover, chaperones	2e-14	COG0326
633	C401402	SMc00574	3-oxoacyl-(acyl-carrier-protein) synthase	Lipid transport and metabolism Secondary metabolites biosynthesis, transport and catabolism	4e-07	COG0304
634	C401666	slr0952	Fructose-1,6-bisphosphatase	Carbohydrate transport and metabolism	8e-12	COG0158
635	C401690	SPAC926.04c	Molecular chaperone, HSP90 family	Posttranslational modification, protein turnover, chaperones	6e-18	COG0326
636	C401736	SPAC1805.11c	Ribosomal protein S26	Translation, ribosomal structure and biogenesis	1e-16	COG4830
637	C401884	SPAC3C7.14c	Multimeric flavodoxin WrbA	General function prediction only	9e-11	COG0655
638	C401910	YJL074c	Chromosome segregation ATPases	Cell cycle control, cell division, chromosome partitioning	4e-12	COG1196
639	C401958	XF2208	Amino acid transporters	Amino acid transport and metabolism	1e-06	COG0531
640	C402120	YAL021c_2	mRNA deadenylase, exonuclease subunit and related nucleases	RNA processing and modification	3e-08	COG5239
641	C402132	DR0844	Highly conserved protein containing a thioredoxin domain	Posttranslational modification, protein turnover, chaperones	1e-06	COG1331
642	C402158	SPAC1142.06	Oxyanion-translocating ATPase	Inorganic ion transport and metabolism	7e-16	COG0003
643	C402226	all0438_2	FOG: WD40 repeat	General function prediction only	1e-08	COG2319
644	C402252	SPBC1604.08c	Karyopherin (importin) alpha	Intracellular trafficking, secretion, and vesicular transport	4e-07	COG5064
645	C402330	SMb20423	Adenosylmethionine-8-amino-7-oxononanoate aminotransferase	Coenzyme transport and metabolism	2e-16	COG0161
646	C402410	AF1946_2	Cysteine protease	Posttranslational modification, protein turnover, chaperones	4e-07	COG4870
647	C402440	YDL188c	Diadenosine tetraphosphatase and related serine/threonine protein phosphatases	Signal transduction mechanisms	1e-21	COG0639
648	C402510	AGl2702	Isopropylmalate/homocitrate/citramalate synthases	Amino acid transport and metabolism	7e-10	COG0119
649	C402558	slr0546	Indole-3-glycerol phosphate synthase	Amino acid transport and metabolism	1e-13	COG0134
650	C402614	sll1669	Shikimate kinase	Amino acid transport and metabolism	3e-09	COG0703
651	C402616	YKR009c_2	Acyl dehydratase	Lipid transport and metabolism	1e-09	COG2030
652	C402704	sll0616	Preprotein translocase subunit SecA (ATPase, RNA helicase)	Intracellular trafficking, secretion, and vesicular transport	6e-12	COG0653
653	C402746	SPAC17A5.14	5'-3' exonuclease	Replication, recombination and repair Cell cycle control, cell division, chromosome partitioning RNA processing and modification	5e-06	COG5049
654	C402780	SPBC29A3.12	Ribosomal protein S4 and related proteins	Translation, ribosomal structure and biogenesis	2e-12	COG0522
655	C402866	YEL012w	Ubiquitin-protein ligase	Posttranslational modification, protein turnover, chaperones	4e-08	COG5078
656	C402888	SPAC110.03	GTPase SAR1 and related small G proteins	General function prediction only	1e-10	COG1100
657	C402984	CC3494_1	Opacity protein and related surface antigens	Cell wall/membrane/envelope biogenesis	3e-08	COG3637
658	C403040	YER103w	Molecular chaperone	Posttranslational modification, protein turnover, chaperones	2e-12	COG0443
659	C403096	SPBC1734.11	DnaJ-class molecular chaperone with C-terminal Zn finger domain	Posttranslational modification, protein turnover, chaperones	9e-11	COG0484
660	C403116	sll0672	Cation transport ATPase	Inorganic ion transport and metabolism	1e-13	COG0474
661	C403210	MA3726	Highly conserved protein containing a thioredoxin domain	Posttranslational modification, protein turnover, chaperones	8e-06	COG1331
662	C403212	SPAC31G5.03	Ribosomal protein S17	Translation, ribosomal structure and biogenesis	1e-15	COG0186
663	C403224	ECU11g1030	ATPases of the AAA+ class	Posttranslational modification, protein turnover, chaperones	8e-15	COG0464
664	C403316	YBR126c	Trehalose-6-phosphate synthase	Carbohydrate transport and metabolism	5e-06	COG0380
665	C403338	BS_yaaE	Predicted glutamine amidotransferase involved in pyridoxine biosynthesis	Coenzyme transport and metabolism	3e-06	COG0311
666	C403370	SPCC18.06c	mRNA deadenylase subunit	RNA processing and modification	1e-10	COG5228
667	C403384	PA1562	Aconitase A	Energy production and conversion	4e-12	COG1048
668	C403512	SPBC28F2.03	Peptidyl-prolyl cis-trans isomerase (rotamase) - cyclophilin family	Posttranslational modification, protein turnover, chaperones	8e-17	COG0652
669	C403614	YEL011w	1,4-alpha-glucan branching enzyme	Carbohydrate transport and metabolism	4e-17	COG0296
670	C403646	SPAC4F8.12c	U5 snRNP spliceosome subunit	RNA processing and modification	4e-23	COG5178
671	C403750	sll0170	Molecular chaperone	Posttranslational modification, protein turnover, chaperones	1e-18	COG0443
672	C403896	MK1440	3-isopropylmalate dehydratase large subunit	Amino acid transport and metabolism	5e-13	COG0065
673	C403972	ECU10g0870	Glycerol-3-phosphate dehydrogenase	Energy production and conversion	3e-09	COG0578
674	C404024	YBR114w	Superfamily II DNA/RNA helicases, SNF2 family	Transcription Replication, recombination and repair	4e-10	COG0553
675	C404286	L0018	Malate/lactate dehydrogenases	Energy production and conversion	2e-08	COG0039
676	C404334	Rv2406c	FOG: CBS domain	General function prediction only	6e-07	COG0517
677	C404470	alr1742	Molecular chaperone	Posttranslational modification, protein turnover, chaperones	3e-17	COG0443
678	C404480	alr4065	Ferredoxin-thioredoxin reductase, catalytic subunit	Energy production and conversion	4e-17	COG4802
679	C404548	PA3629	Zn-dependent alcohol dehydrogenases, class III	Energy production and conversion	3e-13	COG1062
680	C404582	YDR129c	Ca2+-binding actin-bundling protein fimbrin/plastin (EF-Hand superfamily)	Cytoskeleton	5e-08	COG5069
681	C404654	SPAC2F7.16c	Phosphatidylserine/phosphatidylglycerophosphate/cardiolipin synthases and related enzymes	Lipid transport and metabolism	3e-08	COG1502
682	C404668	YOR063w	Ribosomal protein L3	Translation, ribosomal structure and biogenesis	6e-14	COG0087
683	C404694	SPBC1105.17	Histones H3 and H4	Chromatin structure and dynamics	8e-07	COG2036
684	C404818	YOR133w	Translation elongation factors (GTPases)	Translation, ribosomal structure and biogenesis	9e-08	COG0480
685	C404918	RC0481	NADH:ubiquinone oxidoreductase 24 kD subunit	Energy production and conversion	2e-07	COG1905
686	C405214	YKL157w	Aminopeptidase N	Amino acid transport and metabolism	5e-08	COG0308
687	C405228	YBR245c	Superfamily II DNA/RNA helicases, SNF2 family	Transcription Replication, recombination and repair	1e-07	COG0553
688	C405276	CPn0608	Orotate phosphoribosyltransferase	Nucleotide transport and metabolism	5e-11	COG0461
689	C405298	all0797	Chorismate synthase	Amino acid transport and metabolism	2e-14	COG0082
690	C405496	VCA0768	Superfamily II DNA and RNA helicases	Replication, recombination and repair Transcription Translation, ribosomal structure and biogenesis	4e-07	COG0513
691	C405532	SPAC18G6.03	GTPase SAR1 and related small G proteins	General function prediction only	2e-06	COG1100
692	C405558	YKL024c	Adenylate kinase and related kinases	Nucleotide transport and metabolism	3e-10	COG0563
693	C405586	alr3810	DNA-directed RNA polymerase, sigma subunit (sigma70/sigma32)	Transcription	1e-09	COG0568
694	C405606	YPO1502	Zn-dependent alcohol dehydrogenases, class III	Energy production and conversion	5e-13	COG1062
695	C405646	alr1348	Sulfite reductase, beta subunit (hemoprotein)	Inorganic ion transport and metabolism	8e-12	COG0155
696	C405742	YPL028w	Acetyl-CoA acetyltransferase	Lipid transport and metabolism	3e-18	COG0183
697	C405880	CAC3189	ATPases with chaperone activity, ATP-binding subunit	Posttranslational modification, protein turnover, chaperones	4e-20	COG0542
698	C405886	YIR022w	Signal peptidase I	Intracellular trafficking, secretion, and vesicular transport	3e-08	COG0681
699	C405914	YOL077c	RNA-binding protein required for 60S ribosomal subunit biogenesis	Translation, ribosomal structure and biogenesis	1e-13	COG5154
700	C405916	SMc00675_2	4-aminobutyrate aminotransferase and related aminotransferases	Amino acid transport and metabolism	6e-18	COG0160
701	C406058	all0888	Ribose 5-phosphate isomerase	Carbohydrate transport and metabolism	5e-08	COG0120
702	C406164	SPAPB8E5.06c	Ribosomal protein L3	Translation, ribosomal structure and biogenesis	7e-16	COG0087
703	C406180	SPACUNK4.06c	DNA-directed RNA polymerase, subunit E'	Transcription	3e-15	COG1095
704	C406198	SPAC18G6.03	GTPase SAR1 and related small G proteins	General function prediction only	6e-17	COG1100
705	C406354	YOR054c	Phosphopantothenoylcysteine synthetase/decarboxylase	Coenzyme transport and metabolism	4e-07	COG0452
706	C406478	BMEI1152	NADH dehydrogenase/NADH:ubiquinone oxidoreductase 75 kD subunit (chain G)	Energy production and conversion	2e-17	COG1034
707	C406502	SPAC3A12.16c	Mitochondrial import inner membrane translocase, subunit TIM22	Posttranslational modification, protein turnover, chaperones	6e-12	COG5596
708	C406508	YDR212w	Chaperonin GroEL (HSP60 family)	Posttranslational modification, protein turnover, chaperones	6e-14	COG0459	yes
709	C406600	ECU01g0460	Actin and related proteins	Cytoskeleton	3e-10	COG5277
710	C406684	L0100	Methionine synthase II (cobalamin-independent)	Amino acid transport and metabolism	6e-07	COG0620
711	C406710	MK0366	Cytosine deaminase and related metal-dependent hydrolases	Nucleotide transport and metabolism General function prediction only	2e-08	COG0402
712	C406830	SPCC962.06c_1	Splicing factor (branch point binding protein)	RNA processing and modification	7e-08	COG5176
713	C406858	ECU04g1560	GTPase SAR1 and related small G proteins	General function prediction only	2e-07	COG1100
714	C406870	SPAC1D4.12	Rad3-related DNA helicases	Transcription Replication, recombination and repair	3e-17	COG1199
715	C406942	SPBC12D12.03	Chaperonin GroEL (HSP60 family)	Posttranslational modification, protein turnover, chaperones	1e-18	COG0459
716	C406984	ECU03g0620	Serine/threonine protein kinase	General function prediction only Signal transduction mechanisms Transcription Replication, recombination and repair	2e-07	COG0515
717	C406990	SPBC902.05c	Isocitrate/isopropylmalate dehydrogenase	Energy production and conversion Amino acid transport and metabolism	3e-07	COG0473
718	C407002	SPAC110.03	GTPase SAR1 and related small G proteins	General function prediction only	5e-09	COG1100
719	C407030	YHR026w	F0F1-type ATP synthase, subunit c/Archaeal/vacuolar-type H+-ATPase, subunit K	Energy production and conversion	6e-17	COG0636
720	C407032	lin0837	Putative translation initiation inhibitor, yjgF family	Translation, ribosomal structure and biogenesis	1e-06	COG0251
721	C407056	all2995	Undecaprenyl pyrophosphate synthase	Lipid transport and metabolism	3e-08	COG0020
722	C407104	SPAC8C9.14_1	Heat shock transcription factor	Transcription	1e-07	COG5169
723	C407144	AF1737	Highly conserved protein containing a thioredoxin domain	Posttranslational modification, protein turnover, chaperones	2e-07	COG1331
724	C407186	SPBC29A3.09c	ATPase components of ABC transporters with duplicated ATPase domains	General function prediction only	1e-14	COG0488
725	C407188	YEL031w	Cation transport ATPase	Inorganic ion transport and metabolism	3e-20	COG0474
726	C407226	PAE2219	DNA topoisomerase VI, subunit A	Replication, recombination and repair	3e-07	COG1697
727	C407238	SPBC11C11.07	Ribosomal protein L18E	Translation, ribosomal structure and biogenesis	3e-13	COG1727
728	C407248	SPAC3G9.09c	Translation initiation factor 2, alpha subunit (eIF-2alpha)	Translation, ribosomal structure and biogenesis	6e-07	COG1093
729	C407322	PH0445	Mn2+-dependent serine/threonine protein kinase	Signal transduction mechanisms	5e-09	COG3642
730	C407358	PM1502	Carbamoylphosphate synthase small subunit	Amino acid transport and metabolism Nucleotide transport and metabolism	2e-08	COG0505
731	C407418	all0797	Chorismate synthase	Amino acid transport and metabolism	8e-14	COG0082
732	C407438	SPAC4F8.12c	U5 snRNP spliceosome subunit	RNA processing and modification	8e-09	COG5178
733	C407440	CC3441	Lysophospholipase	Lipid transport and metabolism	4e-07	COG2267
734	C407736	RC0481	NADH:ubiquinone oxidoreductase 24 kD subunit	Energy production and conversion	2e-14	COG1905
735	C407868	SPAC24H6.03	Cullin, a subunit of E3 ubiquitin ligase	Posttranslational modification, protein turnover, chaperones	5e-08	COG5647
736	C407870	slr1518	1,4-dihydroxy-2-naphthoate octaprenyltransferase	Coenzyme transport and metabolism	2e-11	COG1575
737	C407886	SPCP31B10.07	Translation elongation factors (GTPases)	Translation, ribosomal structure and biogenesis	5e-16	COG0480
738	C407976	SPAC22E12.17c	GTPase-activating protein that regulates ARFs (ADP-ribosylation factors), involved in ARF-mediated vesicular transport	Intracellular trafficking, secretion, and vesicular transport	2e-06	COG5347
739	C407994	Rv1078	Predicted membrane protein/domain	Function unknown	2e-06	COG1714
740	C408060	RC1231	NADH dehydrogenase/NADH:ubiquinone oxidoreductase 75 kD subunit (chain G)	Energy production and conversion	8e-07	COG1034
741	C408084	SPy0911	Branched-chain amino acid aminotransferase/4-amino-4-deoxychorismate lyase	Amino acid transport and metabolism Coenzyme transport and metabolism	8e-09	COG0115
742	C408292	ECU03g0820i	Tubulin	Cytoskeleton	3e-18	COG5023
743	C408296	YDR025w	Ribosomal protein S17	Translation, ribosomal structure and biogenesis	7e-19	COG0186
744	C408402	all0438_2	FOG: WD40 repeat	General function prediction only	4e-06	COG2319
745	C408424	YKL145w	ATP-dependent 26S proteasome regulatory subunit	Posttranslational modification, protein turnover, chaperones	9e-19	COG1222
746	C408452	YOR358w	CCAAT-binding factor, subunit C	Transcription	2e-10	COG5208
747	C408460	alr0128	Dehydrogenases (flavoproteins)	Energy production and conversion	3e-15	COG0644
748	C408524	aq_1660	Carbonic anhydrases/acetyltransferases, isoleucine patch superfamily	General function prediction only	1e-11	COG0663
749	C408532	SPCC965.04c	ATP-dependent Zn proteases	Posttranslational modification, protein turnover, chaperones	5e-19	COG0465
750	C408574	SPBC23G7.12c	ATP-dependent 26S proteasome regulatory subunit	Posttranslational modification, protein turnover, chaperones	2e-19	COG1222
751	C408614	BS_yocS	Predicted Na+-dependent transporter	General function prediction only	2e-11	COG0385
752	C408648	alr0782	Pentose-5-phosphate-3-epimerase	Carbohydrate transport and metabolism	8e-06	COG0036
753	C408670	SPAC1D4.04	Chaperonin GroEL (HSP60 family)	Posttranslational modification, protein turnover, chaperones	2e-20	COG0459
754	C408714	YCR047c	SAM-dependent methyltransferases	Secondary metabolites biosynthesis, transport and catabolism General function prediction only	6e-10	COG0500
755	C408740	CC1258	Ribosomal protein L14	Translation, ribosomal structure and biogenesis	4e-12	COG0093
756	C408772	SPAC1851.03	Casein kinase II, beta subunit	Signal transduction mechanisms Cell cycle control, cell division, chromosome partitioning Transcription	4e-18	COG5041
757	C408802	sll0170	Molecular chaperone	Posttranslational modification, protein turnover, chaperones	1e-19	COG0443
758	C408842	FN0178	FOG: Ankyrin repeat	General function prediction only	8e-06	COG0666
759	C408852	slr1485	Uncharacterized protein conserved in bacteria	Function unknown	1e-06	COG4642
760	C408862	PA0766	Trypsin-like serine proteases, typically periplasmic, contain C-terminal PDZ domain	Posttranslational modification, protein turnover, chaperones	4e-09	COG0265
761	C408866	YML085c	Tubulin	Cytoskeleton	9e-21	COG5023
762	C408970	SPBC3D6.15	Ribosomal protein S25	Translation, ribosomal structure and biogenesis	4e-11	COG4901
763	C408994	SPBC25H2.06c	Predicted membrane protein	Function unknown	4e-06	COG5197
764	C409000	ECU08g1430	Uncharacterized protein containing DHHC-type Zn finger	General function prediction only	1e-09	COG5273
765	C409026	slr1531	Signal recognition particle GTPase	Intracellular trafficking, secretion, and vesicular transport	9e-13	COG0541
766	C409262	CAC2979	Aspartyl/asparaginyl-tRNA synthetases	Translation, ribosomal structure and biogenesis	3e-10	COG0017
767	C409318	XF0818	Endoglucanase	Carbohydrate transport and metabolism	1e-12	COG2730
768	C409330	SPBC800.05c	Tubulin	Cytoskeleton	5e-21	COG5023
769	C409344	SPBC16A3.15c	Tubulin	Cytoskeleton	9e-21	COG5023
770	C409380	SPAC2G11.06	ATPases of the AAA+ class	Posttranslational modification, protein turnover, chaperones	1e-09	COG0464
771	C409400	DR0325	Malate/lactate dehydrogenases	Energy production and conversion	8e-14	COG0039
772	C409448	SPCC191.07	Cytochrome c2	Energy production and conversion	5e-06	COG3474
773	C409480	Cgl0469	Ribosomal protein L11	Translation, ribosomal structure and biogenesis	2e-09	COG0080
774	C409560	gapA	Glyceraldehyde-3-phosphate dehydrogenase/erythrose-4-phosphate dehydrogenase	Carbohydrate transport and metabolism	2e-20	COG0057
775	C409680	Rv2334	Cysteine synthase	Amino acid transport and metabolism	3e-12	COG0031
776	C409694	alr0239	3-oxoacyl-[acyl-carrier-protein] synthase III	Lipid transport and metabolism	4e-08	COG0332
777	C409708	YPL198w	Ribosomal protein L30/L7E	Translation, ribosomal structure and biogenesis	1e-09	COG1841
778	C409796	YLR180w	S-adenosylmethionine synthetase	Coenzyme transport and metabolism	4e-18	COG0192
779	C409798	all0797	Chorismate synthase	Amino acid transport and metabolism	3e-14	COG0082
780	C409812	HI0887	AICAR transformylase/IMP cyclohydrolase PurH (only IMP cyclohydrolase domain in Aful)	Nucleotide transport and metabolism	3e-15	COG0138
781	C409958	all2995	Undecaprenyl pyrophosphate synthase	Lipid transport and metabolism	1e-07	COG0020
782	C410136	SPAC144.16	Uncharacterized conserved protein	Function unknown	2e-08	COG5133
783	C410172	BS_kduD	Dehydrogenases with different specificities (related to short-chain alcohol dehydrogenases)	Lipid transport and metabolism Secondary metabolites biosynthesis, transport and catabolism General function prediction only	3e-07	COG1028
784	C410210	ECU03g0820i	Tubulin	Cytoskeleton	2e-19	COG5023
785	C410224	Rv3045	Zn-dependent alcohol dehydrogenases	General function prediction only	4e-09	COG1064
786	C410242	SPy1884	Membrane protease subunits, stomatin/prohibitin homologs	Posttranslational modification, protein turnover, chaperones	3e-06	COG0330
787	C410272	SPAC4H3.10c	Pyruvate kinase	Carbohydrate transport and metabolism	9e-11	COG0469
788	C410296	SPAC23A1.12c	Phenylalanyl-tRNA synthetase beta subunit	Translation, ribosomal structure and biogenesis	3e-10	COG0072
789	C410396	YJR121w	F0F1-type ATP synthase, beta subunit	Energy production and conversion	3e-15	COG0055
790	C410508	slr0864	ATPase components of ABC transporters with duplicated ATPase domains	General function prediction only	5e-12	COG0488
791	C410576	ECU04g0350_1	Type IIA topoisomerase (DNA gyrase/topo II, topoisomerase IV), B subunit	Replication, recombination and repair	2e-06	COG0187
792	C410656	YOR054c	Phosphopantothenoylcysteine synthetase/decarboxylase	Coenzyme transport and metabolism	4e-09	COG0452
793	C410696	SPAC17G8.07	Transcription initiation factor IIF, auxiliary subunit	Transcription	9e-16	COG5033
794	C410712	UU117	Tyrosyl-tRNA synthetase	Translation, ribosomal structure and biogenesis	7e-11	COG0162
795	C410762	slr1609	Long-chain acyl-CoA synthetases (AMP-forming)	Lipid transport and metabolism	2e-09	COG1022
796	C410812	SPCC962.03c	Karyopherin (importin) alpha	Intracellular trafficking, secretion, and vesicular transport	2e-11	COG5064
797	C410816	Rv0946c	Glucose-6-phosphate isomerase	Carbohydrate transport and metabolism	2e-09	COG0166
798	C410842	YBR245c	Superfamily II DNA/RNA helicases, SNF2 family	Transcription Replication, recombination and repair	1e-11	COG0553
799	C410894	SPAC3A12.14	Ca2+-binding protein (EF-Hand superfamily)	Signal transduction mechanisms Cytoskeleton Cell cycle control, cell division, chromosome partitioning General function prediction only	5e-06	COG5126
800	C410902	MA2003	Predicted Na+-dependent transporter	General function prediction only	4e-11	COG0385
801	C410942	YMR042w	Regulator of arginine metabolism and related MADS box-containing transcription factors	Transcription	1e-08	COG5068
802	C411024	ECU01g1230	ATPases of the AAA+ class	Posttranslational modification, protein turnover, chaperones	8e-14	COG0464
803	C411106	SPAC4A8.13c	20S proteasome, alpha and beta subunits	Posttranslational modification, protein turnover, chaperones	2e-19	COG0638
804	C411114	SPBC3B9.03	Signal recognition particle GTPase	Intracellular trafficking, secretion, and vesicular transport	2e-16	COG0552
805	C411136	MA2613	Serine protease inhibitor	Posttranslational modification, protein turnover, chaperones	6e-09	COG4826
806	C411186	SPBC83.14c	ATPase involved in DNA replication	Replication, recombination and repair	3e-07	COG0470
807	C411250	YGR175c	2-polyprenyl-6-methoxyphenol hydroxylase and related FAD-dependent oxidoreductases	Coenzyme transport and metabolism Energy production and conversion	3e-07	COG0654
808	C411252	YNL220w	Adenylosuccinate synthase	Nucleotide transport and metabolism	6e-17	COG0104
809	C411266	all4336	Ribosomal protein S10	Translation, ribosomal structure and biogenesis	6e-15	COG0051
810	C411286	SPAC1006.07	Superfamily II DNA and RNA helicases	Replication, recombination and repair Transcription Translation, ribosomal structure and biogenesis	8e-17	COG0513
811	C411366	sll1801	Ribosomal protein L23	Translation, ribosomal structure and biogenesis	8e-06	COG0089
812	C411368	BMEI0129	Zn-dependent hydrolases, including glyoxylases	General function prediction only	2e-16	COG0491
813	C411374	YML075c	Hydroxymethylglutaryl-CoA reductase	Lipid transport and metabolism	7e-19	COG1257
814	C411470	SPAC222.11	Coproporphyrinogen III oxidase	Coenzyme transport and metabolism	1e-17	COG0408
815	C411516	SPAC17H9.14c	Thiol-disulfide isomerase and thioredoxins	Posttranslational modification, protein turnover, chaperones Energy production and conversion	3e-13	COG0526
816	C411548	SPCC1682.16	ATP-dependent 26S proteasome regulatory subunit	Posttranslational modification, protein turnover, chaperones	4e-19	COG1222
817	C411672	SPBC16A3.15c	Tubulin	Cytoskeleton	6e-20	COG5023
818	C411722	TM0438	6-phosphogluconate dehydrogenase	Carbohydrate transport and metabolism	3e-12	COG0362
819	C411762	YOR168w	Glutamyl- and glutaminyl-tRNA synthetases	Translation, ribosomal structure and biogenesis	3e-14	COG0008
820	C411812	BMEII0313	Lactate dehydrogenase and related dehydrogenases	Energy production and conversion Coenzyme transport and metabolism General function prediction only	1e-10	COG1052
821	C411994	mll1362	NADH dehydrogenase/NADH:ubiquinone oxidoreductase 75 kD subunit (chain G)	Energy production and conversion	2e-14	COG1034
822	C412052	SPBC28F2.12	DNA-directed RNA polymerase, beta' subunit/160 kD subunit	Transcription	7e-21	COG0086
823	C412058	YER103w	Molecular chaperone	Posttranslational modification, protein turnover, chaperones	2e-18	COG0443
824	C412102	SPAC19D5.04	Ubiquitin-protein ligase	Posttranslational modification, protein turnover, chaperones	4e-11	COG5021
825	C412106	SPAC2G11.06	ATPases of the AAA+ class	Posttranslational modification, protein turnover, chaperones	3e-06	COG0464
826	C412146	MJ0531	Universal stress protein UspA and related nucleotide-binding proteins	Signal transduction mechanisms	1e-06	COG0589
827	C412158	YDL126c	ATPases of the AAA+ class	Posttranslational modification, protein turnover, chaperones	2e-19	COG0464
828	C412184	SPAC10F6.02c_2	HrpA-like helicases	Replication, recombination and repair	4e-08	COG1643
829	C412188	SPBC83.14c	ATPase involved in DNA replication	Replication, recombination and repair	9e-08	COG0470
830	C412224	alr2046_1	Kef-type K+ transport systems, membrane components	Inorganic ion transport and metabolism	4e-08	COG0475
831	C412232	YJR104c	Cu/Zn superoxide dismutase	Inorganic ion transport and metabolism	2e-09	COG2032
832	C412248	SPBC2D10.12	Ubiquitin	Posttranslational modification, protein turnover, chaperones	4e-13	COG5272
833	C412260	SPAC890.08	Ribosomal protein L31E	Translation, ribosomal structure and biogenesis	3e-16	COG2097
834	C412328	SPBC800.05c	Tubulin	Cytoskeleton	2e-18	COG5023
835	C412398	YDR037w	Lysyl-tRNA synthetase (class II)	Translation, ribosomal structure and biogenesis	5e-11	COG1190
836	C412444	SPAC17G6.14c	Superfamily II DNA and RNA helicases	Replication, recombination and repair Transcription Translation, ribosomal structure and biogenesis	8e-20	COG0513
837	C412546	SPCC330.05c	Orotidine-5'-phosphate decarboxylase	Nucleotide transport and metabolism	1e-14	COG0284
838	C412574	DR1720	Aconitase A	Energy production and conversion	8e-07	COG1048
839	C412638	SPCC962.06c_1	Splicing factor (branch point binding protein)	RNA processing and modification	5e-06	COG5176
840	C412652	SPCC1223.11	Serine/threonine protein phosphatase	Signal transduction mechanisms	2e-12	COG0631
841	C412742	SPAC7D4.07c	Thiol-disulfide isomerase and thioredoxins	Posttranslational modification, protein turnover, chaperones Energy production and conversion	1e-06	COG0526
842	C412750	alr3201	2-polyprenyl-3-methyl-5-hydroxy-6-metoxy-1,4-benzoquinol methylase	Coenzyme transport and metabolism	2e-15	COG2227
843	C412786	Rv0134	Predicted hydrolases or acyltransferases (alpha/beta hydrolase superfamily)	General function prediction only	8e-07	COG0596
844	C412790	TM1193	Beta-galactosidase/beta-glucuronidase	Carbohydrate transport and metabolism	6e-07	COG3250
845	C412834	SPBP19A11.03c	26S proteasome regulatory complex component	Posttranslational modification, protein turnover, chaperones	4e-08	COG5110
846	C412954	SPAC24H6.03	Cullin, a subunit of E3 ubiquitin ligase	Posttranslational modification, protein turnover, chaperones	4e-06	COG5647
847	C413008	SPAC1F7.02c	Superfamily II DNA and RNA helicases	Replication, recombination and repair Transcription Translation, ribosomal structure and biogenesis	2e-19	COG0513
848	C413056	YDR471w	Ribosomal protein L14E/L6E/L27E	Translation, ribosomal structure and biogenesis	1e-11	COG2163
849	C413134	SPBP19A11.03c	26S proteasome regulatory complex component	Posttranslational modification, protein turnover, chaperones	2e-08	COG5110
850	C413146	YPL240c	Molecular chaperone, HSP90 family	Posttranslational modification, protein turnover, chaperones	4e-14	COG0326
851	C413178	SSO2493	Esterase/lipase	Lipid transport and metabolism	2e-07	COG0657
852	C413274	RC1302	Molecular chaperone, HSP90 family	Posttranslational modification, protein turnover, chaperones	4e-13	COG0326
853	C413386	SPAC926.04c	Molecular chaperone, HSP90 family	Posttranslational modification, protein turnover, chaperones	5e-19	COG0326
854	C413398	SA1608	S-adenosylmethionine synthetase	Coenzyme transport and metabolism	3e-13	COG0192
855	C413518	SPCC962.03c	Karyopherin (importin) alpha	Intracellular trafficking, secretion, and vesicular transport	2e-12	COG5064
856	C413528	YDL047w	Diadenosine tetraphosphatase and related serine/threonine protein phosphatases	Signal transduction mechanisms	9e-21	COG0639
857	C413632	SPBC582.03	Cyclin	Cell cycle control, cell division, chromosome partitioning	3e-15	COG5024
858	C413634	YDL137w	GTPase SAR1 and related small G proteins	General function prediction only	2e-21	COG1100
859	C413662	YGL011c	20S proteasome, alpha and beta subunits	Posttranslational modification, protein turnover, chaperones	5e-06	COG0638
860	C413696	BS_yqjI	6-phosphogluconate dehydrogenase	Carbohydrate transport and metabolism	4e-17	COG0362
861	C413714	YOR335c	Alanyl-tRNA synthetase	Translation, ribosomal structure and biogenesis	6e-26	COG0013
862	C413716	ssl3432	Ribosomal protein S19	Translation, ribosomal structure and biogenesis	9e-21	COG0185
863	C413718	MJ1075	Anthranilate/para-aminobenzoate synthases component I	Amino acid transport and metabolism Coenzyme transport and metabolism	7e-10	COG0147
864	C413800	SPBC1105.09	Ubiquitin-protein ligase	Posttranslational modification, protein turnover, chaperones	2e-08	COG5078
865	C413852	SPBC28F2.12	DNA-directed RNA polymerase, beta' subunit/160 kD subunit	Transcription	1e-13	COG0086
866	C413854	SPBC685.09	Origin recognition complex, subunit 2	Replication, recombination and repair	3e-07	COG5575
867	C413872	Rv0701	Ribosomal protein L3	Translation, ribosomal structure and biogenesis	2e-09	COG0087
868	C413910	YDR188w	Chaperonin GroEL (HSP60 family)	Posttranslational modification, protein turnover, chaperones	1e-14	COG0459
869	C414116	rpsM	Ribosomal protein S13	Translation, ribosomal structure and biogenesis	3e-16	COG0099
870	C414122	SPAC30C2.04	EMAP domain	General function prediction only	5e-08	COG0073
871	C414192	alr0880	Zn-dependent oligopeptidases	Amino acid transport and metabolism	2e-22	COG0339
872	C414226	BB0727	6-phosphofructokinase	Carbohydrate transport and metabolism	2e-07	COG0205
873	C414344	alr3662	Chaperonin GroEL (HSP60 family)	Posttranslational modification, protein turnover, chaperones	1e-18	COG0459
874	C414374	SPAC1006.07	Superfamily II DNA and RNA helicases	Replication, recombination and repair Transcription Translation, ribosomal structure and biogenesis	3e-22	COG0513
875	C414428	YDL192w	GTPase SAR1 and related small G proteins	General function prediction only	2e-15	COG1100
876	C414522	SPBC16D10.03	Metal-dependent proteases with possible chaperone activity	Posttranslational modification, protein turnover, chaperones	4e-11	COG0533
877	C414564	SPBC839.13c	Ribosomal protein L13	Translation, ribosomal structure and biogenesis	1e-18	COG0102
878	C414584	SPAC2C4.13	F0F1-type ATP synthase, subunit c/Archaeal/vacuolar-type H+-ATPase, subunit K	Energy production and conversion	3e-08	COG0636
879	C414608	SPAC664.05	Ribosomal protein L13E	Translation, ribosomal structure and biogenesis	2e-11	COG4352
880	C414610	sll1813	Ribosomal protein L15	Translation, ribosomal structure and biogenesis	2e-20	COG0200
881	C414624	BMEI1324	Aminopeptidase N	Amino acid transport and metabolism	2e-11	COG0308
882	C414700	YER103w	Molecular chaperone	Posttranslational modification, protein turnover, chaperones	3e-21	COG0443
883	C414764	ECU11g0870	Cytidylyltransferase	Cell wall/membrane/envelope biogenesis Lipid transport and metabolism	8e-07	COG0615
884	C414880	YPR052c	Chromatin-associated proteins containing the HMG domain	Chromatin structure and dynamics	3e-07	COG5648
885	C414952	NMB1368	Superfamily II DNA and RNA helicases	Replication, recombination and repair Transcription Translation, ribosomal structure and biogenesis	3e-15	COG0513
886	C414962	ECU03g0820i	Tubulin	Cytoskeleton	5e-19	COG5023
887	C414984	SPBC16C6.07c	ATP-dependent 26S proteasome regulatory subunit	Posttranslational modification, protein turnover, chaperones	1e-15	COG1222
888	C415020	Cgl1510	Cation transport ATPase	Inorganic ion transport and metabolism	4e-09	COG0474
889	C415038	all4643	DnaJ-class molecular chaperone	Posttranslational modification, protein turnover, chaperones	3e-07	COG2214
890	C415532	AF0676	Adenylate kinase and related kinases	Nucleotide transport and metabolism	2e-06	COG0563
891	C415548	YGL105w	EMAP domain	General function prediction only	7e-06	COG0073
892	C415576	YLR351c	Predicted amidohydrolase	General function prediction only	5e-15	COG0388
893	C415578	YJR104c	Cu/Zn superoxide dismutase	Inorganic ion transport and metabolism	9e-11	COG2032
894	C415602	alr1155	Carbamoylphosphate synthase small subunit	Amino acid transport and metabolism Nucleotide transport and metabolism	4e-09	COG0505
895	C415622	YER031c	GTPase SAR1 and related small G proteins	General function prediction only	3e-18	COG1100
896	C415690	YJR104c	Cu/Zn superoxide dismutase	Inorganic ion transport and metabolism	2e-15	COG2032
897	C415710	SPBC32H8.12c	Actin and related proteins	Cytoskeleton	3e-27	COG5277
898	C415748	alr2708	Pyruvate/2-oxoglutarate dehydrogenase complex, dehydrogenase (E1) component, eukaryotic type, alpha subunit	Energy production and conversion	2e-21	COG1071
899	C415792	SPBC18E5.02c	7-keto-8-aminopelargonate synthetase and related enzymes	Coenzyme transport and metabolism	7e-10	COG0156
900	C415884	SPAC9.03c	Superfamily II helicase	General function prediction only	1e-17	COG1204
901	C416044	mll3163	Adenosine deaminase	Nucleotide transport and metabolism	1e-06	COG1816
902	C416124	MA2013_2	Signal transduction histidine kinase	Signal transduction mechanisms	2e-12	COG0642
903	C416142	SPBC646.10c	Protein implicated in ribosomal biogenesis, Nop56p homolog	Translation, ribosomal structure and biogenesis	4e-18	COG1498
904	C416196	SPAC22A12.15c	Molecular chaperone	Posttranslational modification, protein turnover, chaperones	1e-17	COG0443
905	C416210	SPCC24B10.21	Triosephosphate isomerase	Carbohydrate transport and metabolism	6e-17	COG0149
906	C416214	SPBC1105.09	Ubiquitin-protein ligase	Posttranslational modification, protein turnover, chaperones	2e-14	COG5078
907	C416272	STM1627	Zn-dependent alcohol dehydrogenases, class III	Energy production and conversion	3e-15	COG1062
908	C416274	aq_2146	Highly conserved protein containing a thioredoxin domain	Posttranslational modification, protein turnover, chaperones	6e-07	COG1331
909	C416410	SPAC1610.03c	RNA-binding proteins (RRM domain)	General function prediction only	2e-06	COG0724
910	C416488	CPn0207	Di- and tricarboxylate transporters	Inorganic ion transport and metabolism	5e-14	COG0471
911	C416492	FN1119	Ribosomal protein L27	Translation, ribosomal structure and biogenesis	9e-19	COG0211
912	C416500	MK0385	20S proteasome, alpha and beta subunits	Posttranslational modification, protein turnover, chaperones	4e-13	COG0638
913	C416732	sll1212	GDP-D-mannose dehydratase	Cell wall/membrane/envelope biogenesis	2e-18	COG1089
914	C416780	all4480	4-hydroxybenzoate polyprenyltransferase and related prenyltransferases	Coenzyme transport and metabolism	1e-24	COG0382
915	C416908	alr1073	Isoleucyl-tRNA synthetase	Translation, ribosomal structure and biogenesis	1e-09	COG0060
916	C416934	VC1293	Aspartate/tyrosine/aromatic aminotransferase	Amino acid transport and metabolism	8e-14	COG1448
917	C416984	BS_ybdM	Serine/threonine protein kinase	General function prediction only Signal transduction mechanisms Transcription Replication, recombination and repair	2e-06	COG0515
918	C416994	ECU02g1450	Serine/threonine protein kinase	General function prediction only Signal transduction mechanisms Transcription Replication, recombination and repair	9e-11	COG0515
919	C417022	AF0490	20S proteasome, alpha and beta subunits	Posttranslational modification, protein turnover, chaperones	2e-06	COG0638
920	C417026	SPBC4C3.07	Predicted metal-dependent protease of the PAD1/JAB1 superfamily	General function prediction only	5e-12	COG1310
921	C417062	sll0170	Molecular chaperone	Posttranslational modification, protein turnover, chaperones	3e-18	COG0443
922	C417090	SPBC800.05c	Tubulin	Cytoskeleton	5e-24	COG5023
923	C417092	CC1906	Citrate synthase	Energy production and conversion	6e-15	COG0372
924	C417146	SMc01913	NADH:ubiquinone oxidoreductase 20 kD subunit and related Fe-S oxidoreductases	Energy production and conversion	5e-33	COG0377
925	C417246	YLR136c	CCCH-type Zn-finger protein	General function prediction only	5e-06	COG5063
926	C417262	SPAC1687.15	Serine/threonine protein kinase	General function prediction only Signal transduction mechanisms Transcription Replication, recombination and repair	8e-15	COG0515
927	C417284	SPBC16A3.15c	Tubulin	Cytoskeleton	4e-07	COG5023
928	C417318	YDR375c	ATP-dependent Zn proteases	Posttranslational modification, protein turnover, chaperones	5e-08	COG0465
929	C417408	SPBC16A3.15c	Tubulin	Cytoskeleton	9e-21	COG5023
930	C417446	SPAC57A7.09	RING-finger-containing ubiquitin ligase	Posttranslational modification, protein turnover, chaperones	3e-06	COG5540
931	C417460	YPR033c	Histidyl-tRNA synthetase	Translation, ribosomal structure and biogenesis	4e-06	COG0124
932	C417486	SMc02903	NTP pyrophosphohydrolases containing a Zn-finger, probably nucleic-acid-binding	Replication, recombination and repair	3e-18	COG2816
933	C417502	SPBC4.04c	Predicted ATPase involved in replication control, Cdc46/Mcm family	Replication, recombination and repair	2e-24	COG1241
934	C417520	CC3355	Glycine cleavage system T protein (aminomethyltransferase)	Amino acid transport and metabolism	1e-14	COG0404
935	C417560	BS_yknA	Cytosine/adenosine deaminases	Nucleotide transport and metabolism Translation, ribosomal structure and biogenesis	8e-14	COG0590
936	C417640	YBR121c	Glycyl-tRNA synthetase (class II)	Translation, ribosomal structure and biogenesis	7e-11	COG0423
937	C417648	SPAC4F8.12c	U5 snRNP spliceosome subunit	RNA processing and modification	4e-28	COG5178
938	C417676	XF2225_2	Homoserine dehydrogenase	Amino acid transport and metabolism	5e-12	COG0460
939	C417698	SPAC22F8.10c	Splicing factor 3b, subunit 2	RNA processing and modification	6e-15	COG5182
940	C417742	YHR183w	6-phosphogluconate dehydrogenase	Carbohydrate transport and metabolism	5e-08	COG0362
941	C417770	alr5275	6-phosphogluconate dehydrogenase	Carbohydrate transport and metabolism	1e-21	COG0362
942	C417846	alr4515	Predicted unusual protein kinase	General function prediction only	5e-13	COG0661
943	C417868	YIL082w-a_2	Transposase and inactivated derivatives	Replication, recombination and repair	7e-13	COG2801
944	C417876	XF0818	Endoglucanase	Carbohydrate transport and metabolism	5e-08	COG2730
945	C417884	YFR050c	20S proteasome, alpha and beta subunits	Posttranslational modification, protein turnover, chaperones	6e-07	COG0638
946	C417946	YER048c	DnaJ-class molecular chaperone	Posttranslational modification, protein turnover, chaperones	5e-12	COG2214
947	C417970	YPL079w	Ribosomal protein L21E	Translation, ribosomal structure and biogenesis	1e-17	COG2139
948	C417972	DR1533	Predicted restriction endonuclease	Defense mechanisms	6e-12	COG3440
949	C418060	SPAC328.03	Trehalose-6-phosphate synthase	Carbohydrate transport and metabolism	7e-13	COG0380
950	C418112	all4131	3-phosphoglycerate kinase	Carbohydrate transport and metabolism	3e-14	COG0126
951	C418118	slr0549	Aspartate-semialdehyde dehydrogenase	Amino acid transport and metabolism	1e-14	COG0136
952	C418170	RP714	FOG: Ankyrin repeat	General function prediction only	4e-06	COG0666
953	C418212	SPAC607.03c	Ribosomal protein HS6-type (S12/L30/L7a)	Translation, ribosomal structure and biogenesis	9e-13	COG1358
954	C418304	YPO1610	Shikimate 5-dehydrogenase	Amino acid transport and metabolism	6e-07	COG0169
955	C418328	SPCC4G3.17	Predicted hydrolases of HD superfamily	General function prediction only	6e-12	COG1896
956	C418594	sll0416	Chaperonin GroEL (HSP60 family)	Posttranslational modification, protein turnover, chaperones	1e-15	COG0459
957	C418606	BMEI1324	Aminopeptidase N	Amino acid transport and metabolism	1e-26	COG0308
958	C418642	YDL190c	Ubiquitin fusion degradation protein 2	Posttranslational modification, protein turnover, chaperones	1e-09	COG5113
959	C418662	SPBC13G1.10c	Superfamily II helicase	General function prediction only	7e-18	COG1204
960	C418710	DR0126	DnaJ-class molecular chaperone	Posttranslational modification, protein turnover, chaperones	6e-06	COG2214
961	C418780	SPBC146.14c	Vesicle coat complex, various subunits	Intracellular trafficking, secretion, and vesicular transport	3e-06	COG5096
962	C418910	all4752	Predicted nucleoside-diphosphate-sugar epimerases	Cell wall/membrane/envelope biogenesis Carbohydrate transport and metabolism	3e-14	COG0702
963	C418974	SPBC1703.14c_1	Topoisomerase IB	Replication, recombination and repair	4e-12	COG3569
964	C419000	all3375	Cation transport ATPase	Inorganic ion transport and metabolism	4e-20	COG0474
965	C419032	AGl1564	Phosphoglucomutase	Carbohydrate transport and metabolism	2e-17	COG0033
966	C419112	CAC1283	DnaJ-class molecular chaperone with C-terminal Zn finger domain	Posttranslational modification, protein turnover, chaperones	4e-13	COG0484
967	C419122	TM0555	3-isopropylmalate dehydratase small subunit	Amino acid transport and metabolism	2e-14	COG0066
968	C419204	SPAC110.03	GTPase SAR1 and related small G proteins	General function prediction only	6e-14	COG1100
969	C419348	SPAC2G11.06	ATPases of the AAA+ class	Posttranslational modification, protein turnover, chaperones	7e-16	COG0464
970	C419354	SPBC1734.11	DnaJ-class molecular chaperone with C-terminal Zn finger domain	Posttranslational modification, protein turnover, chaperones	2e-12	COG0484
971	C419364	ECU03g0820i	Tubulin	Cytoskeleton	4e-25	COG5023
972	C419408	SPBC26H8.07c	Tubulin	Cytoskeleton	3e-24	COG5023
973	C419424	PA2709	Cysteine synthase	Amino acid transport and metabolism	1e-21	COG0031
974	C419426	AF1737	Highly conserved protein containing a thioredoxin domain	Posttranslational modification, protein turnover, chaperones	1e-19	COG1331
975	C419502	YDL014w	Fibrillarin-like rRNA methylase	Translation, ribosomal structure and biogenesis	6e-09	COG1889
976	C419516	STM1627	Zn-dependent alcohol dehydrogenases, class III	Energy production and conversion	5e-16	COG1062
977	C419564	ECU11g0470	Kinesin-like protein	Cytoskeleton	7e-16	COG5059
978	C419572	HI0937	Archaeal fructose-1,6-bisphosphatase and related enzymes of inositol monophosphatase family	Carbohydrate transport and metabolism	2e-06	COG0483
979	C419602	YML085c	Tubulin	Cytoskeleton	3e-23	COG5023
980	C419702	SPAC644.11c	Signal transduction histidine kinase	Signal transduction mechanisms	4e-11	COG0642
981	C419742	SPBC244.02c	Uncharacterized conserved protein, contains HAT (Half-A-TPR) repeat	General function prediction only	1e-06	COG5191
982	C419786	YKL210w	Dinucleotide-utilizing enzymes involved in molybdopterin and thiamine biosynthesis family 2	Coenzyme transport and metabolism	2e-08	COG0476
983	C419952	SPAC1420.02c	Chaperonin GroEL (HSP60 family)	Posttranslational modification, protein turnover, chaperones	7e-19	COG0459
984	C419980	CAC3655	Cation transport ATPase	Inorganic ion transport and metabolism	5e-19	COG2217
985	C420036	alr2708	Pyruvate/2-oxoglutarate dehydrogenase complex, dehydrogenase (E1) component, eukaryotic type, alpha subunit	Energy production and conversion	5e-06	COG1071
986	C420056	YKL024c	Adenylate kinase and related kinases	Nucleotide transport and metabolism	8e-14	COG0563
987	C420164	Rv1078	Predicted membrane protein/domain	Function unknown	8e-06	COG1714
988	C420182	SPBC1709.18	Translation initiation factor 4E (eIF-4E)	Translation, ribosomal structure and biogenesis	7e-11	COG5053
989	C420192	ECU03g0290	DNA-directed RNA polymerase, beta' subunit/160 kD subunit	Transcription	4e-23	COG0086
990	C420206	SPAC26F1.13c	Leucyl-tRNA synthetase	Translation, ribosomal structure and biogenesis	1e-24	COG0495
991	C420240	SPBC16C6.05	Translation initiation factor 1 (eIF-1/SUI1) and related proteins	Translation, ribosomal structure and biogenesis	3e-10	COG0023
992	C420242	MT2667_1	Long-chain acyl-CoA synthetases (AMP-forming)	Lipid transport and metabolism	5e-06	COG1022
993	C420372	YLR175w	Pseudouridine synthase	Translation, ribosomal structure and biogenesis	5e-24	COG0130
994	C420396	SPCC830.08c	Protein involved in membrane traffic	Intracellular trafficking, secretion, and vesicular transport	8e-12	COG5052
995	C420418	SPAC10F6.10	Serine/threonine protein kinase involved in cell cycle control	Signal transduction mechanisms Cell cycle control, cell division, chromosome partitioning	2e-17	COG1718
996	C420446	SPCC16C4.10	6-phosphogluconolactonase/Glucosamine-6-phosphate isomerase/deaminase	Carbohydrate transport and metabolism	3e-10	COG0363
997	C420474	ML1091	Malate/lactate dehydrogenases	Energy production and conversion	7e-21	COG0039
998	C420500	YER102w	Ribosomal protein S8E	Translation, ribosomal structure and biogenesis	2e-15	COG2007
999	C420564	YFR009w	ATPase components of ABC transporters with duplicated ATPase domains	General function prediction only	2e-11	COG0488
1000	C420616	SPCC794.09c	Translation elongation factor EF-1alpha (GTPase)	Translation, ribosomal structure and biogenesis	9e-21	COG5256
1001	C420674	DR1942	Acyl carrier protein	Lipid transport and metabolism Secondary metabolites biosynthesis, transport and catabolism	6e-10	COG0236
1002	C420740	TM1009	Aldo/keto reductases, related to diketogulonate reductase	General function prediction only	1e-08	COG0656
1003	C420788	mll2069	FOG: WD40 repeat	General function prediction only	5e-08	COG2319
1004	C420790	mll3023_1	Predicted sugar phosphate isomerase involved in capsule formation	Cell wall/membrane/envelope biogenesis	5e-11	COG0794
1005	C420860	Cgl1229	Predicted Na+-dependent transporter	General function prediction only	6e-10	COG0385
1006	C420886	SPAC4F8.04	Predicted exosome subunit/U3 small nucleolar ribonucleoprotein (snoRNP) component, contains IMP4 domain	Translation, ribosomal structure and biogenesis RNA processing and modification	2e-09	COG2136
1007	C420966	ML1623	Molecular chaperone, HSP90 family	Posttranslational modification, protein turnover, chaperones	4e-06	COG0326
1008	C420998	SPAC29B12.04	Pyridoxine biosynthesis enzyme	Coenzyme transport and metabolism	1e-27	COG0214
1009	C421006	SPBC119.02	Ubiquitin-protein ligase	Posttranslational modification, protein turnover, chaperones	3e-32	COG5078
1010	C421046	slr0143_2	FOG: WD40 repeat	General function prediction only	9e-08	COG2319
1011	C421118	SPAC22A12.15c	Molecular chaperone	Posttranslational modification, protein turnover, chaperones	1e-12	COG0443
1012	C421246	XF1399	Lactoylglutathione lyase and related lyases	Amino acid transport and metabolism	6e-15	COG0346
1013	C421280	YHR027c	26S proteasome regulatory complex component	Posttranslational modification, protein turnover, chaperones	2e-14	COG5110
1014	C421302	PA1429	Cation transport ATPase	Inorganic ion transport and metabolism	1e-11	COG0474
1015	C421390	SPAC767.01c	Predicted GTPases (dynamin-related)	General function prediction only	3e-18	COG0699
1016	C421500	SPCC576.14	Diphthamide biosynthesis methyltransferase	Translation, ribosomal structure and biogenesis	1e-11	COG1798
1017	C421512	SPAC144.13c	FOG: WD40 repeat	General function prediction only	9e-08	COG2319
1018	C421526	RSc0475	Acetyl-CoA acetyltransferase	Lipid transport and metabolism	6e-07	COG0183
1019	C421580	YNL162w	Ribosomal protein L44E	Translation, ribosomal structure and biogenesis	1e-29	COG1631
1020	C421626	ECU03g0820i	Tubulin	Cytoskeleton	2e-31	COG5023
1021	C421742	SPAC1006.07	Superfamily II DNA and RNA helicases	Replication, recombination and repair Transcription Translation, ribosomal structure and biogenesis	5e-25	COG0513
1022	C421752	CT057	Enzyme involved in the deoxyxylulose pathway of isoprenoid biosynthesis	Lipid transport and metabolism	4e-08	COG0821
1023	C421768	SPCC24B10.21	Triosephosphate isomerase	Carbohydrate transport and metabolism	3e-16	COG0149
1024	C421912	SPAC110.03	GTPase SAR1 and related small G proteins	General function prediction only	2e-14	COG1100
1025	C421916	tynA	Cu2+-containing amine oxidase	Secondary metabolites biosynthesis, transport and catabolism	9e-10	COG3733
1026	C421974	SPBP19A11.03c	26S proteasome regulatory complex component	Posttranslational modification, protein turnover, chaperones	6e-12	COG5110
1027	C421996	SPAC24C9.12c	Glycine/serine hydroxymethyltransferase	Amino acid transport and metabolism	2e-21	COG0112
1028	C422034	CAC3162	Anthranilate/para-aminobenzoate synthases component II	Amino acid transport and metabolism Coenzyme transport and metabolism	8e-17	COG0512
1029	C422096	SPAC16E8.15	Translation initiation factor 4E (eIF-4E)	Translation, ribosomal structure and biogenesis	3e-07	COG5053
1030	C422112	SPBC28F2.03	Peptidyl-prolyl cis-trans isomerase (rotamase) - cyclophilin family	Posttranslational modification, protein turnover, chaperones	3e-26	COG0652
1031	C422150	mlr7495	Cytochrome oxidase assembly factor	Posttranslational modification, protein turnover, chaperones	3e-07	COG3175
1032	C422156	SPBC215.09c	Acetyl-CoA acetyltransferase	Lipid transport and metabolism	7e-24	COG0183
1033	C422366	SPAC9.03c	Superfamily II helicase	General function prediction only	8e-07	COG1204
1034	C422396	BMEI1152	NADH dehydrogenase/NADH:ubiquinone oxidoreductase 75 kD subunit (chain G)	Energy production and conversion	2e-12	COG1034
1035	C422400	PA2951	Electron transfer flavoprotein, alpha subunit	Energy production and conversion	2e-26	COG2025
1036	C422404	YNL241c	Glucose-6-phosphate 1-dehydrogenase	Carbohydrate transport and metabolism	6e-13	COG0364
1037	C422424	BMEII0510	5,10-methylene-tetrahydrofolate dehydrogenase/Methenyl tetrahydrofolate cyclohydrolase	Coenzyme transport and metabolism	2e-17	COG0190
1038	C422434	YNL189w	Karyopherin (importin) alpha	Intracellular trafficking, secretion, and vesicular transport	3e-13	COG5064
1039	C422438	SPCC61.03	Predicted sugar kinase	Carbohydrate transport and metabolism	8e-10	COG0063
1040	C422446	AGc2923	Inosine-uridine nucleoside N-ribohydrolase	Nucleotide transport and metabolism	2e-16	COG1957
1041	C422448	YCR044c	Predicted membrane protein	Function unknown	2e-07	COG5237
1042	C422510	YHR165c	U5 snRNP spliceosome subunit	RNA processing and modification	5e-06	COG5178
1043	C422516	alr4036	Uncharacterized conserved protein	Function unknown	2e-06	COG5135
1044	C422540	SPAC10F6.10	Serine/threonine protein kinase involved in cell cycle control	Signal transduction mechanisms Cell cycle control, cell division, chromosome partitioning	3e-07	COG1718
1045	C422572	YOR006c	Uncharacterized conserved protein	Function unknown	1e-13	COG2042
1046	C422584	SMc01304	Ribosomal protein L22	Translation, ribosomal structure and biogenesis	1e-10	COG0091
1047	C422628	ECU08g1080	Superfamily II DNA and RNA helicases	Replication, recombination and repair Transcription Translation, ribosomal structure and biogenesis	2e-16	COG0513
1048	C422656	CPn0207	Di- and tricarboxylate transporters	Inorganic ion transport and metabolism	2e-17	COG0471
1049	C422784	SPAC4F8.12c	U5 snRNP spliceosome subunit	RNA processing and modification	1e-23	COG5178
1050	C422908	PA3629	Zn-dependent alcohol dehydrogenases, class III	Energy production and conversion	2e-13	COG1062
1051	C422932	SPBP8B7.22	ER lumen protein retaining receptor	Intracellular trafficking, secretion, and vesicular transport	6e-09	COG5196
1052	C423000	SPAC17H9.09c	GTPase SAR1 and related small G proteins	General function prediction only	3e-07	COG1100
1053	C423008	VC1347	Glutathione S-transferase	Posttranslational modification, protein turnover, chaperones	2e-11	COG0625
1054	C423038	SMa0478	Lactate dehydrogenase and related dehydrogenases	Energy production and conversion Coenzyme transport and metabolism General function prediction only	4e-18	COG1052
1055	C423048	ECU03g0820i	Tubulin	Cytoskeleton	7e-30	COG5023
1056	C423052	XF0818	Endoglucanase	Carbohydrate transport and metabolism	3e-07	COG2730
1057	C423076	YDR050c	Triosephosphate isomerase	Carbohydrate transport and metabolism	3e-09	COG0149
1058	C423140	YKR035w-a	Conserved protein implicated in secretion	Cell motility	1e-11	COG5491
1059	C423260	CAC2807	Beta-glucanase/Beta-glucan synthetase	Carbohydrate transport and metabolism	7e-08	COG2273
1060	C423272	YOR145c	Predicted RNA-binding protein (contains KH domains)	General function prediction only	4e-11	COG1094
1061	C423284	YJR145c	Ribosomal protein S4E	Translation, ribosomal structure and biogenesis	2e-25	COG1471
1062	C423350	MA3879	Inorganic pyrophosphatase	Energy production and conversion	1e-16	COG3808
1063	C423362	SPCC1682.10	Predicted metal-dependent protease of the PAD1/JAB1 superfamily	General function prediction only	2e-19	COG1310
1064	C423444	SPAC1851.03	Casein kinase II, beta subunit	Signal transduction mechanisms Cell cycle control, cell division, chromosome partitioning Transcription	2e-12	COG5041
1065	C423448	SPBC1734.16c	Histone deacetylase complex, SIN3 component	Chromatin structure and dynamics	7e-14	COG5602
1066	C423510	SPBC800.05c	Tubulin	Cytoskeleton	7e-24	COG5023
1067	C423614	SPAC110.04c	Molecular chaperone	Posttranslational modification, protein turnover, chaperones	2e-07	COG0443
1068	C423628	SPAC637.05c	Archaeal/vacuolar-type H+-ATPase subunit B	Energy production and conversion	1e-18	COG1156
1069	C423660	SMc00680	Zn-dependent alcohol dehydrogenases	General function prediction only	3e-18	COG1064
1070	C423704	alr3751	Protoheme ferro-lyase (ferrochelatase)	Coenzyme transport and metabolism	6e-20	COG0276
1071	C423734	XF0818	Endoglucanase	Carbohydrate transport and metabolism	1e-11	COG2730
1072	C423776	DR0325	Malate/lactate dehydrogenases	Energy production and conversion	9e-19	COG0039
1073	C423884	CAC2722	Alpha-tubulin suppressor and related RCC1 domain-containing proteins	Cell cycle control, cell division, chromosome partitioning Cytoskeleton	3e-06	COG5184
1074	C423904	YNL244c	Translation initiation factor 1 (eIF-1/SUI1) and related proteins	Translation, ribosomal structure and biogenesis	4e-08	COG0023
1075	C423906	Cj1411c	Cytochrome P450	Secondary metabolites biosynthesis, transport and catabolism	7e-11	COG2124
1076	C423916	SPBC30D10.18c	Ribosomal protein L1	Translation, ribosomal structure and biogenesis	9e-21	COG0081
1077	C423986	ECU03g0820i	Tubulin	Cytoskeleton	2e-26	COG5023
1078	C424016	ECU03g0820i	Tubulin	Cytoskeleton	1e-29	COG5023
1079	C424018	YJR104c	Cu/Zn superoxide dismutase	Inorganic ion transport and metabolism	3e-15	COG2032
1080	C424046	SPBC1105.11c	Histones H3 and H4	Chromatin structure and dynamics	3e-34	COG2036
1081	C424064	ECU11g1690	Myb superfamily proteins, including transcription factors and mRNA splicing factors	Transcription RNA processing and modification Cell cycle control, cell division, chromosome partitioning	2e-12	COG5147
1082	C424082	TP0947	Peptidyl-prolyl cis-trans isomerase (rotamase) - cyclophilin family	Posttranslational modification, protein turnover, chaperones	2e-22	COG0652
1083	C424092	SPAC13F5.02c	TATA-binding protein-associated factor	Transcription	2e-09	COG5414
1084	C424094	VC2001	Uncharacterized enzymes related to aldose 1-epimerase	Carbohydrate transport and metabolism	1e-09	COG0676
1085	C424172	all3717	Arginyl-tRNA synthetase	Translation, ribosomal structure and biogenesis	4e-18	COG0018
1086	C424240	slr0536	Uroporphyrinogen-III decarboxylase	Coenzyme transport and metabolism	2e-28	COG0407
1087	C424290	PA0292	Peptidylarginine deiminase and related enzymes	Amino acid transport and metabolism	1e-12	COG2957
1088	C424298	YDR211w	Nucleoside-diphosphate-sugar pyrophosphorylase involved in lipopolysaccharide biosynthesis/translation initiation factor 2B, gamma/epsilon subunits (eIF-2Bgamma/eIF-2Bepsilon)	Cell wall/membrane/envelope biogenesis Translation, ribosomal structure and biogenesis	4e-09	COG1208
1089	C424350	slr1030	Mg-chelatase subunit ChlI	Coenzyme transport and metabolism	3e-23	COG1239
1090	C424422	SPBC2F12.04	Ribosomal protein L22	Translation, ribosomal structure and biogenesis	5e-16	COG0091
1091	C424436	SPBC119.02	Ubiquitin-protein ligase	Posttranslational modification, protein turnover, chaperones	1e-35	COG5078
1092	C424444	sll0199	Plastocyanin	Energy production and conversion	3e-07	COG3794
1093	C424458	SPBC1718.05	Transport protein particle (TRAPP) complex subunit	Intracellular trafficking, secretion, and vesicular transport	4e-15	COG5128
1094	C424462	YLR175w	Pseudouridine synthase	Translation, ribosomal structure and biogenesis	1e-06	COG0130
1095	C424474	ECU03g0820i	Tubulin	Cytoskeleton	4e-31	COG5023
1096	C424526	SPBC16A3.15c	Tubulin	Cytoskeleton	1e-27	COG5023
1097	C424540	SPAC824.07	Zn-dependent hydrolases, including glyoxylases	General function prediction only	1e-13	COG0491
1098	C424606	SPCC1259.01c	Ribosomal protein S13	Translation, ribosomal structure and biogenesis	3e-25	COG0099
1099	C424608	SPBP8B7.20c	tRNA and rRNA cytosine-C5-methylases	Translation, ribosomal structure and biogenesis	9e-16	COG0144
1100	C424644	SPBC29A3.12	Ribosomal protein S4 and related proteins	Translation, ribosomal structure and biogenesis	7e-13	COG0522
1101	C424654	sll1641	Glutamate decarboxylase and related PLP-dependent proteins	Amino acid transport and metabolism	7e-13	COG0076
1102	C424726	RSc1998	Malate/lactate dehydrogenases	Energy production and conversion	2e-12	COG0039
1103	C424784	SPAC8C9.15c	Nucleoside-diphosphate-sugar pyrophosphorylase involved in lipopolysaccharide biosynthesis/translation initiation factor 2B, gamma/epsilon subunits (eIF-2Bgamma/eIF-2Bepsilon)	Cell wall/membrane/envelope biogenesis Translation, ribosomal structure and biogenesis	8e-15	COG1208
1104	C424788	ECU06g0340	Predicted ATPase involved in replication control, Cdc46/Mcm family	Replication, recombination and repair	1e-14	COG1241
1105	C424814	SPCC14G10.01	Dephospho-CoA kinase	Coenzyme transport and metabolism	2e-13	COG0237
1106	C424832	YDR225w	Histone H2A	Chromatin structure and dynamics	4e-15	COG5262
1107	C424854	SPAC2G11.06	ATPases of the AAA+ class	Posttranslational modification, protein turnover, chaperones	2e-27	COG0464
1108	C424856	alr4851	Preprotein translocase subunit SecA (ATPase, RNA helicase)	Intracellular trafficking, secretion, and vesicular transport	2e-19	COG0653
1109	C424976	SPAC4A8.13c	20S proteasome, alpha and beta subunits	Posttranslational modification, protein turnover, chaperones	3e-22	COG0638
1110	C424978	YCL059c	Predicted RNA-binding protein (contains KH domains)	General function prediction only	1e-28	COG1094
1111	C425072	SPAC3G9.09c	Translation initiation factor 2, alpha subunit (eIF-2alpha)	Translation, ribosomal structure and biogenesis	2e-27	COG1093
1112	C425074	YJL167w	Geranylgeranyl pyrophosphate synthase	Coenzyme transport and metabolism	2e-15	COG0142
1113	C425102	YBR169c	Molecular chaperone	Posttranslational modification, protein turnover, chaperones	4e-10	COG0443
1114	C425230	PA2953	Dehydrogenases (flavoproteins)	Energy production and conversion	1e-18	COG0644
1115	C425330	SPAC24H6.03	Cullin, a subunit of E3 ubiquitin ligase	Posttranslational modification, protein turnover, chaperones	3e-07	COG5647
1116	C425376	TM1667	Xylose isomerase	Carbohydrate transport and metabolism	6e-20	COG2115
1117	C425442	ECU04g1560	GTPase SAR1 and related small G proteins	General function prediction only	2e-12	COG1100
1118	C425444	YPL079w	Ribosomal protein L21E	Translation, ribosomal structure and biogenesis	2e-19	COG2139
1119	C425500	FN1787	FOG: TPR repeat	General function prediction only	6e-06	COG0457
1120	C425546	SA1845	Sugar kinases, ribokinase family	Carbohydrate transport and metabolism	3e-10	COG0524
1121	C425614	lin0622	NADPH:quinone reductase and related Zn-dependent oxidoreductases	Energy production and conversion General function prediction only	2e-13	COG0604
1122	C425626	glnS	Glutamyl- and glutaminyl-tRNA synthetases	Translation, ribosomal structure and biogenesis	1e-13	COG0008
1123	C425630	YNL325c	Phosphoinositide polyphosphatase (Sac family)	Signal transduction mechanisms	4e-06	COG5329
1124	C425652	SPBC23G7.12c	ATP-dependent 26S proteasome regulatory subunit	Posttranslational modification, protein turnover, chaperones	4e-32	COG1222
1125	C425678	XF0913	Dehydrogenases with different specificities (related to short-chain alcohol dehydrogenases)	Lipid transport and metabolism Secondary metabolites biosynthesis, transport and catabolism General function prediction only	4e-21	COG1028
1126	C425708	MYPU_6850	Serine/threonine protein kinase	General function prediction only Signal transduction mechanisms Transcription Replication, recombination and repair	6e-09	COG0515
1127	C425734	VC2460	GTPase	General function prediction only	4e-08	COG1159
1128	C425744	alr4015	ABC-type transport system involved in resistance to organic solvents, permease component	Secondary metabolites biosynthesis, transport and catabolism	3e-23	COG0767
1129	C425758	all0004	F0F1-type ATP synthase, gamma subunit	Energy production and conversion	5e-21	COG0224
1130	C425760	SPAC13G7.02c	Molecular chaperone	Posttranslational modification, protein turnover, chaperones	2e-30	COG0443
1131	C425762	sll1441	Fatty acid desaturase	Lipid transport and metabolism	2e-13	COG3239
1132	C425764	YBL021c	Histones H3 and H4	Chromatin structure and dynamics	6e-22	COG2036
1133	C425786	SPCC613.05c	Ribosomal protein L29	Translation, ribosomal structure and biogenesis	2e-09	COG0255
1134	C425788	SPAC17G6.14c	Superfamily II DNA and RNA helicases	Replication, recombination and repair Transcription Translation, ribosomal structure and biogenesis	3e-18	COG0513
1135	C425796	SPAC56F8.03	Translation initiation factor 2 (IF-2; GTPase)	Translation, ribosomal structure and biogenesis	2e-17	COG0532
1136	C425860	YPL211w	Protein involved in ribosomal biogenesis, contains PUA domain	Translation, ribosomal structure and biogenesis	6e-20	COG1374
1137	C425954	SPAC18B11.07c	Ubiquitin-protein ligase	Posttranslational modification, protein turnover, chaperones	1e-21	COG5078
1138	C425962	alr0128	Dehydrogenases (flavoproteins)	Energy production and conversion	4e-17	COG0644
1139	C425966	all4196	Adenylate kinase and related kinases	Nucleotide transport and metabolism	3e-12	COG0563
1140	C426054	RP626	Chaperonin GroEL (HSP60 family)	Posttranslational modification, protein turnover, chaperones	7e-21	COG0459
1141	C426066	SPAC29B12.04	Pyridoxine biosynthesis enzyme	Coenzyme transport and metabolism	2e-25	COG0214
1142	C426104	YOR036w	t-SNARE complex subunit, syntaxin	Intracellular trafficking, secretion, and vesicular transport	9e-08	COG5325
1143	C426124	SPAC926.04c	Molecular chaperone, HSP90 family	Posttranslational modification, protein turnover, chaperones	1e-28	COG0326
1144	C426128	CC1569	NADPH:quinone reductase and related Zn-dependent oxidoreductases	Energy production and conversion General function prediction only	3e-08	COG0604
1145	C426158	YDL168w	Zn-dependent alcohol dehydrogenases, class III	Energy production and conversion	3e-07	COG1062
1146	C426170	SPAC767.01c	Predicted GTPases (dynamin-related)	General function prediction only	6e-18	COG0699
1147	C426196	SPBC1778.01c	Ribosome-associated chaperone zuotin	Translation, ribosomal structure and biogenesis Posttranslational modification, protein turnover, chaperones	3e-08	COG5269
1148	C426216	MA1149_2	Signal transduction histidine kinase	Signal transduction mechanisms	3e-10	COG0642
1149	C426282	alr1238	Protease subunit of ATP-dependent Clp proteases	Posttranslational modification, protein turnover, chaperones Intracellular trafficking, secretion, and vesicular transport	3e-30	COG0740
1150	C426284	SPBC211.04c	Predicted ATPase involved in replication control, Cdc46/Mcm family	Replication, recombination and repair	6e-09	COG1241
1151	C426320	YLR175w	Pseudouridine synthase	Translation, ribosomal structure and biogenesis	2e-31	COG0130
1152	C426344	PH1459	Sugar kinases, ribokinase family	Carbohydrate transport and metabolism	6e-10	COG0524
1153	C426366	SPBC1A4.03c_2	Type IIA topoisomerase (DNA gyrase/topo II, topoisomerase IV), A subunit	Replication, recombination and repair	2e-10	COG0188
1154	C426478	all2748	FOG: Ankyrin repeat	General function prediction only	8e-09	COG0666
1155	C426488	CAC3373	Pectin methylesterase	Carbohydrate transport and metabolism	8e-06	COG4677
1156	C426500	CC3496_2	Kef-type K+ transport systems, predicted NAD-binding component	Inorganic ion transport and metabolism	3e-07	COG1226
1157	C426510	SPCC74.01	Proteins involved in synaptic transmission and general secretion, Sec1 family	Intracellular trafficking, secretion, and vesicular transport	9e-11	COG5158
1158	C426532	AF1737	Highly conserved protein containing a thioredoxin domain	Posttranslational modification, protein turnover, chaperones	7e-08	COG1331
1159	C426534	SPAPJ698.02c	Ribosomal protein S2	Translation, ribosomal structure and biogenesis	2e-13	COG0052
1160	C426588	YNL088w_2	Type IIA topoisomerase (DNA gyrase/topo II, topoisomerase IV), A subunit	Replication, recombination and repair	4e-07	COG0188
1161	C426598	YGR116w	Transcriptional accessory protein	Transcription	6e-06	COG2183
1162	C426674	RSc1054	3-oxoacyl-(acyl-carrier-protein) synthase	Lipid transport and metabolism Secondary metabolites biosynthesis, transport and catabolism	1e-10	COG0304
1163	C426682	AF1652_1	Subtilisin-like serine proteases	Posttranslational modification, protein turnover, chaperones	9e-08	COG1404
1164	C426752	SPAPJ698.02c	Ribosomal protein S2	Translation, ribosomal structure and biogenesis	5e-22	COG0052
1165	C426830	CC3636	FKBP-type peptidyl-prolyl cis-trans isomerases 1	Posttranslational modification, protein turnover, chaperones	8e-07	COG0545
1166	C426858	SPAC1F5.02	Thiol-disulfide isomerase and thioredoxins	Posttranslational modification, protein turnover, chaperones Energy production and conversion	1e-15	COG0526
1167	C426894	SPBC16A3.15c	Tubulin	Cytoskeleton	7e-18	COG5023
1168	C426914	CC0336	Permeases of the major facilitator superfamily	Carbohydrate transport and metabolism Amino acid transport and metabolism Inorganic ion transport and metabolism General function prediction only	8e-09	COG0477
1169	C426932	YDR212w	Chaperonin GroEL (HSP60 family)	Posttranslational modification, protein turnover, chaperones	4e-22	COG0459
1170	C426940	SPAC29A4.15	Seryl-tRNA synthetase	Translation, ribosomal structure and biogenesis	3e-27	COG0172
1171	C426942	PA2001	Acetyl-CoA acetyltransferase	Lipid transport and metabolism	3e-16	COG0183
1172	C426946	ECU02g1450	Serine/threonine protein kinase	General function prediction only Signal transduction mechanisms Transcription Replication, recombination and repair	6e-20	COG0515
1173	C426960	ECU08g1080	Superfamily II DNA and RNA helicases	Replication, recombination and repair Transcription Translation, ribosomal structure and biogenesis	3e-07	COG0513
1174	C426986	Ta0465	Putative intracellular protease/amidase	General function prediction only	9e-08	COG0693
1175	C427022	slr0036	Aspartate/tyrosine/aromatic aminotransferase	Amino acid transport and metabolism	5e-11	COG0436
1176	C427032	BB0020	6-phosphofructokinase	Carbohydrate transport and metabolism	2e-07	COG0205
1177	C427094	SPCC1322.15	Ribosomal protein L34E	Translation, ribosomal structure and biogenesis	3e-12	COG2174
1178	C427162	SPBC15D4.05	Putative GTPases (G3E family)	General function prediction only	5e-20	COG0523
1179	C427188	SPBC14F5.07	Protein involved in mRNA turnover and stability	RNA processing and modification	2e-07	COG5183
1180	C427194	SPAC3G9.09c	Translation initiation factor 2, alpha subunit (eIF-2alpha)	Translation, ribosomal structure and biogenesis	5e-13	COG1093
1181	C427208	YDR212w	Chaperonin GroEL (HSP60 family)	Posttranslational modification, protein turnover, chaperones	2e-22	COG0459
1182	C427214	AGl756	Predicted sulfurtransferase	General function prediction only	7e-13	COG1054
1183	C427356	SA1683	ABC-type multidrug transport system, ATPase and permease components	Defense mechanisms	1e-15	COG1132
1184	C427368	SPAC1805.17	Importin beta-related nuclear transport receptor	Nuclear structure Intracellular trafficking, secretion, and vesicular transport	2e-10	COG5101
1185	C427372	YLR432w_1	IMP dehydrogenase/GMP reductase	Nucleotide transport and metabolism	2e-17	COG0516
1186	C427382	SPCC1223.11	Serine/threonine protein phosphatase	Signal transduction mechanisms	8e-07	COG0631
1187	C427386	SPAC3A12.14	Ca2+-binding protein (EF-Hand superfamily)	Signal transduction mechanisms Cytoskeleton Cell cycle control, cell division, chromosome partitioning General function prediction only	4e-32	COG5126
1188	C427468	SPBP19A11.03c	26S proteasome regulatory complex component	Posttranslational modification, protein turnover, chaperones	2e-16	COG5110
1189	C427514	PAB0417	20S proteasome, alpha and beta subunits	Posttranslational modification, protein turnover, chaperones	3e-14	COG0638
1190	C427578	SPAC4F8.12c	U5 snRNP spliceosome subunit	RNA processing and modification	4e-29	COG5178
1191	C427604	cysK	Cysteine synthase	Amino acid transport and metabolism	3e-21	COG0031
1192	C427618	YNL111c	Cytochrome b involved in lipid metabolism	Energy production and conversion Lipid transport and metabolism	7e-18	COG5274
1193	C427642	slr0012	Ribulose bisphosphate carboxylase small subunit	Energy production and conversion	2e-15	COG4451
1194	C427650	SPBC1703.14c_1	Topoisomerase IB	Replication, recombination and repair	2e-28	COG3569
1195	C427656	SPCC285.17	SWIB-domain-containing proteins implicated in chromatin remodeling	Chromatin structure and dynamics	1e-11	COG5531
1196	C427660	ECU03g0620	Serine/threonine protein kinase	General function prediction only Signal transduction mechanisms Transcription Replication, recombination and repair	9e-10	COG0515
1197	C427664	YFL039c	Actin and related proteins	Cytoskeleton	8e-17	COG5277
1198	C427668	ECU03g0760	RNA-binding proteins (RRM domain)	General function prediction only	8e-06	COG0724
1199	C427684	YBR198c	FOG: WD40 repeat	General function prediction only	3e-26	COG2319
1200	C427726	CC3394	Peroxiredoxin	Posttranslational modification, protein turnover, chaperones	1e-19	COG0678
1201	C427732	YDL007w	ATP-dependent 26S proteasome regulatory subunit	Posttranslational modification, protein turnover, chaperones	2e-31	COG1222
1202	C427758	ECU02g0730	Poly(A) polymerase	RNA processing and modification	9e-06	COG5186
1203	C427772	YLL001w	Predicted GTPases (dynamin-related)	General function prediction only	7e-24	COG0699
1204	C427792	CAC2769	Peptidyl-prolyl cis-trans isomerase (rotamase) - cyclophilin family	Posttranslational modification, protein turnover, chaperones	9e-11	COG0652
1205	C427810	YOL003c	Uncharacterized protein containing DHHC-type Zn finger	General function prediction only	6e-18	COG5273
1206	C427872	SPAC22E12.13c	Ribosomal protein L24E	Translation, ribosomal structure and biogenesis	3e-28	COG2075
1207	C427880	SPAC1687.15	Serine/threonine protein kinase	General function prediction only Signal transduction mechanisms Transcription Replication, recombination and repair	2e-09	COG0515
1208	C427898	CC2516	Zn-dependent alcohol dehydrogenases, class III	Energy production and conversion	3e-12	COG1062
1209	C427914	SPBC106.06	Chaperonin GroEL (HSP60 family)	Posttranslational modification, protein turnover, chaperones	2e-22	COG0459
1210	C428016	YLR432w_3	IMP dehydrogenase/GMP reductase	Nucleotide transport and metabolism	2e-26	COG0516
1211	C428020	BU030	Methionine synthase II (cobalamin-independent)	Amino acid transport and metabolism	8e-20	COG0620
1212	C428054	SPCC970.05	Ribosomal protein L36E	Translation, ribosomal structure and biogenesis	8e-09	COG5051
1213	C428068	SPAC140.02	RNA-binding proteins (RRM domain)	General function prediction only	1e-06	COG0724
1214	C428080	SA1063_1	Serine/threonine protein kinase	General function prediction only Signal transduction mechanisms Transcription Replication, recombination and repair	5e-09	COG0515
1215	C428108	YMR121c	Ribosomal protein L15E	Translation, ribosomal structure and biogenesis	8e-07	COG1632
1216	C428116	SPAC15A10.04c	C4-type Zn-finger protein	General function prediction only	7e-19	COG1779
1217	C428140	SPBC146.14c	Vesicle coat complex, various subunits	Intracellular trafficking, secretion, and vesicular transport	1e-21	COG5096
1218	C428200	ECU03g0820i	Tubulin	Cytoskeleton	6e-34	COG5023
1219	C428264	ECU08g1080	Superfamily II DNA and RNA helicases	Replication, recombination and repair Transcription Translation, ribosomal structure and biogenesis	6e-15	COG0513
1220	C428272	YGL011c	20S proteasome, alpha and beta subunits	Posttranslational modification, protein turnover, chaperones	3e-09	COG0638
1221	C428306	all2777	RNA-binding proteins (RRM domain)	General function prediction only	7e-08	COG0724
1222	C428310	slr0659	Zn-dependent oligopeptidases	Amino acid transport and metabolism	4e-22	COG0339
1223	C428334	lin2174	Chaperonin GroEL (HSP60 family)	Posttranslational modification, protein turnover, chaperones	2e-30	COG0459
1224	C428376	CT804	4-diphosphocytidyl-2C-methyl-D-erythritol 2-phosphate synthase	Lipid transport and metabolism	1e-09	COG1947
1225	C428426	ECU02g0550	Serine/threonine protein kinase	General function prediction only Signal transduction mechanisms Transcription Replication, recombination and repair	9e-06	COG0515
1226	C428438	alr0880	Zn-dependent oligopeptidases	Amino acid transport and metabolism	8e-23	COG0339
1227	C428442	SPAC4F8.12c	U5 snRNP spliceosome subunit	RNA processing and modification	1e-33	COG5178
1228	C428484	SPBP23A10.15c	Predicted Zn-dependent peptidases	General function prediction only	9e-06	COG0612
1229	C428526	ECU08g0860	Ubiquitin-protein ligase	Posttranslational modification, protein turnover, chaperones	2e-20	COG5078
1230	C428584	all4645	ADP-glucose pyrophosphorylase	Carbohydrate transport and metabolism	4e-22	COG0448
1231	C428600	Cgl1241	Thiamine pyrophosphate-requiring enzymes [acetolactate synthase, pyruvate dehydrogenase (cytochrome), glyoxylate carboligase, phosphonopyruvate decarboxylase]	Amino acid transport and metabolism Coenzyme transport and metabolism	6e-17	COG0028
1232	C428692	slr1251	Peptidyl-prolyl cis-trans isomerase (rotamase) - cyclophilin family	Posttranslational modification, protein turnover, chaperones	7e-06	COG0652
1233	C428694	SPBP8B7.22	ER lumen protein retaining receptor	Intracellular trafficking, secretion, and vesicular transport	8e-17	COG5196
1234	C428696	MT0958_1	Serine/threonine protein kinase	General function prediction only Signal transduction mechanisms Transcription Replication, recombination and repair	1e-10	COG0515
1235	C428722	ZtyrB	Aspartate/tyrosine/aromatic aminotransferase	Amino acid transport and metabolism	1e-17	COG1448
1236	C428782	SPAC140.02	RNA-binding proteins (RRM domain)	General function prediction only	8e-07	COG0724
1237	C428796	SPAC31G5.03	Ribosomal protein S17	Translation, ribosomal structure and biogenesis	9e-19	COG0186
1238	C428956	YAR019c	Serine/threonine protein kinase	General function prediction only Signal transduction mechanisms Transcription Replication, recombination and repair	7e-10	COG0515
1239	C428966	SPAC17A2.09c	RNA-binding proteins (RRM domain)	General function prediction only	6e-10	COG0724
1240	C428972	SPCC1183.08c	Ribosomal protein L1	Translation, ribosomal structure and biogenesis	1e-12	COG0081
1241	C428992	YDR155c	Peptidyl-prolyl cis-trans isomerase (rotamase) - cyclophilin family	Posttranslational modification, protein turnover, chaperones	3e-10	COG0652
1242	C429134	mll2069	FOG: WD40 repeat	General function prediction only	3e-08	COG2319
1243	C429138	mll1362	NADH dehydrogenase/NADH:ubiquinone oxidoreductase 75 kD subunit (chain G)	Energy production and conversion	2e-28	COG1034
1244	C429326	BH3348	Superfamily II DNA and RNA helicases	Replication, recombination and repair Transcription Translation, ribosomal structure and biogenesis	6e-07	COG0513
1245	C429338	YJR123w	Ribosomal protein S7	Translation, ribosomal structure and biogenesis	4e-06	COG0049
1246	C429350	sll0990	Zn-dependent alcohol dehydrogenases, class III	Energy production and conversion	1e-18	COG1062
1247	C429366	PA0903	Alanyl-tRNA synthetase	Translation, ribosomal structure and biogenesis	5e-20	COG0013
1248	C429448	YJL167w	Geranylgeranyl pyrophosphate synthase	Coenzyme transport and metabolism	2e-23	COG0142
1249	C429472	YPL155c	Kinesin-like protein	Cytoskeleton	1e-08	COG5059
1250	C429484	SPBP8B7.20c	tRNA and rRNA cytosine-C5-methylases	Translation, ribosomal structure and biogenesis	8e-14	COG0144
1251	C429550	sll1091	Dehydrogenases (flavoproteins)	Energy production and conversion	1e-21	COG0644
1252	C429554	SPCC962.03c	Karyopherin (importin) alpha	Intracellular trafficking, secretion, and vesicular transport	5e-17	COG5064
1253	C429634	YER094c	20S proteasome, alpha and beta subunits	Posttranslational modification, protein turnover, chaperones	7e-21	COG0638
1254	C429720	SPBC2F12.04	Ribosomal protein L22	Translation, ribosomal structure and biogenesis	2e-20	COG0091
1255	C429794	SPAC1687.15	Serine/threonine protein kinase	General function prediction only Signal transduction mechanisms Transcription Replication, recombination and repair	3e-13	COG0515
1256	C429800	SPCP31B10.07	Translation elongation factors (GTPases)	Translation, ribosomal structure and biogenesis	1e-23	COG0480
1257	C429848	YGL099w	Predicted GTPases	General function prediction only	1e-26	COG1161
1258	C429856	SPAC1805.13	Ribosomal protein L14E/L6E/L27E	Translation, ribosomal structure and biogenesis	1e-11	COG2163
1259	C429866	CAC3373	Pectin methylesterase	Carbohydrate transport and metabolism	5e-08	COG4677
1260	C429878	SPAC1F8.07c	Pyruvate decarboxylase and related thiamine pyrophosphate-requiring enzymes	Carbohydrate transport and metabolism Coenzyme transport and metabolism General function prediction only	2e-15	COG3961
1261	C429942	mll2867	NAD-dependent aldehyde dehydrogenases	Energy production and conversion	4e-20	COG1012
1262	C430020	SPBC582.08	Aspartate/tyrosine/aromatic aminotransferase	Amino acid transport and metabolism	4e-13	COG0436
1263	C430024	SPBC2G5.07c	DNA-directed RNA polymerase, subunit E'	Transcription	2e-13	COG1095
1264	C430046	SPBC28F2.12	DNA-directed RNA polymerase, beta' subunit/160 kD subunit	Transcription	8e-30	COG0086
1265	C430054	SPCC1494.05c	Ubiquitin C-terminal hydrolase	Posttranslational modification, protein turnover, chaperones	2e-25	COG5560
1266	C430076	SPBC12D12.03	Chaperonin GroEL (HSP60 family)	Posttranslational modification, protein turnover, chaperones	4e-25	COG0459
1267	C430078	SSO0472	Zn-dependent alcohol dehydrogenases, class III	Energy production and conversion	2e-17	COG1062
1268	C430094	YPR052c	Chromatin-associated proteins containing the HMG domain	Chromatin structure and dynamics	9e-13	COG5648
1269	C430150	ECU03g1430	GTPase SAR1 and related small G proteins	General function prediction only	4e-29	COG1100
1270	C430184	SPAC9.03c	Superfamily II helicase	General function prediction only	4e-14	COG1204
1271	C430214	SPAC1565.08	ATPases of the AAA+ class	Posttranslational modification, protein turnover, chaperones	1e-18	COG0464
1272	C430262	YLR447c	Archaeal/vacuolar-type H+-ATPase subunit C	Energy production and conversion	1e-30	COG1527
1273	C430266	SPBC11C11.09c	Ribosomal protein L18	Translation, ribosomal structure and biogenesis	2e-16	COG0256
1274	C430280	SPAC1851.03	Casein kinase II, beta subunit	Signal transduction mechanisms Cell cycle control, cell division, chromosome partitioning Transcription	3e-16	COG5041
1275	C430318	YKL190w	Ca2+-binding protein (EF-Hand superfamily)	Signal transduction mechanisms Cytoskeleton Cell cycle control, cell division, chromosome partitioning General function prediction only	8e-09	COG5126
1276	C430330	YCR011c_2	ABC-type multidrug transport system, ATPase component	Defense mechanisms	1e-16	COG1131
1277	C430350	SPCC1682.04	Ca2+-binding protein (EF-Hand superfamily)	Signal transduction mechanisms Cytoskeleton Cell cycle control, cell division, chromosome partitioning General function prediction only	1e-18	COG5126
1278	C430374	gapA	Glyceraldehyde-3-phosphate dehydrogenase/erythrose-4-phosphate dehydrogenase	Carbohydrate transport and metabolism	2e-34	COG0057
1279	C430396	XF1267	Cellobiohydrolase A (1,4-beta-cellobiosidase A)	Carbohydrate transport and metabolism	3e-09	COG5297
1280	C430400	PA2025	Pyruvate/2-oxoglutarate dehydrogenase complex, dihydrolipoamide dehydrogenase (E3) component, and related enzymes	Energy production and conversion	2e-19	COG1249
1281	C430402	VC2001	Uncharacterized enzymes related to aldose 1-epimerase	Carbohydrate transport and metabolism	1e-10	COG0676
1282	C430452	SPAC869.01	Asp-tRNAAsn/Glu-tRNAGln amidotransferase A subunit and related amidases	Translation, ribosomal structure and biogenesis	3e-26	COG0154
1283	C430476	SPBC21B10.10	Ribosomal protein S4E	Translation, ribosomal structure and biogenesis	2e-30	COG1471
1284	C430482	ECU07g1660	Phenylalanyl-tRNA synthetase alpha subunit	Translation, ribosomal structure and biogenesis	4e-08	COG0016
1285	C430580	ECU08g1080	Superfamily II DNA and RNA helicases	Replication, recombination and repair Transcription Translation, ribosomal structure and biogenesis	7e-19	COG0513
1286	C430592	YHR047c	Aminopeptidase N	Amino acid transport and metabolism	2e-26	COG0308
1287	C430598	VC0997	Glutamyl- and glutaminyl-tRNA synthetases	Translation, ribosomal structure and biogenesis	9e-19	COG0008
1288	C430670	SPCC330.14c	Ribosomal protein L24E	Translation, ribosomal structure and biogenesis	2e-16	COG2075
1289	C430684	YDL168w	Zn-dependent alcohol dehydrogenases, class III	Energy production and conversion	1e-16	COG1062
1290	C430722	CC1723	Enoyl-CoA hydratase/carnithine racemase	Lipid transport and metabolism	2e-26	COG1024
1291	C430750	YKL145w	ATP-dependent 26S proteasome regulatory subunit	Posttranslational modification, protein turnover, chaperones	4e-39	COG1222
1292	C430760	XF0818	Endoglucanase	Carbohydrate transport and metabolism	6e-06	COG2730
1293	C430788	YPO4074	3-methyladenine DNA glycosylase	Replication, recombination and repair	9e-16	COG2818
1294	C430830	YDL084w	Superfamily II DNA and RNA helicases	Replication, recombination and repair Transcription Translation, ribosomal structure and biogenesis	9e-30	COG0513
1295	C430866	SPBC354.12	Glyceraldehyde-3-phosphate dehydrogenase/erythrose-4-phosphate dehydrogenase	Carbohydrate transport and metabolism	2e-22	COG0057
1296	C430882	SPAC2F7.13c	Tryptophanyl-tRNA synthetase	Translation, ribosomal structure and biogenesis	1e-31	COG0180
1297	C430886	SPBC18H10.12c	Ribosomal protein L30/L7E	Translation, ribosomal structure and biogenesis	1e-24	COG1841
1298	C430928	SPAC13G7.02c	Molecular chaperone	Posttranslational modification, protein turnover, chaperones	2e-32	COG0443
1299	C430942	SPCC962.01	Ca2+-dependent lipid-binding protein, contains C2 domain	General function prediction only	7e-08	COG5038
1300	C430948	sucD	Succinyl-CoA synthetase, alpha subunit	Energy production and conversion	1e-09	COG0074
1301	C430968	ECU01g0630	Serine/threonine protein kinase	General function prediction only Signal transduction mechanisms Transcription Replication, recombination and repair	6e-09	COG0515
1302	C430976	YNL064c	DnaJ-class molecular chaperone with C-terminal Zn finger domain	Posttranslational modification, protein turnover, chaperones	1e-13	COG0484
1303	C430984	sll0506	Undecaprenyl pyrophosphate synthase	Lipid transport and metabolism	5e-15	COG0020
1304	C431016	YBR126c	Trehalose-6-phosphate synthase	Carbohydrate transport and metabolism	3e-09	COG0380
1305	C431034	YIL142w	Chaperonin GroEL (HSP60 family)	Posttranslational modification, protein turnover, chaperones	4e-20	COG0459
1306	C431036	SPBC1773.07c	Ran GTPase-activating protein (Ran-binding protein)	Intracellular trafficking, secretion, and vesicular transport	2e-18	COG5171
1307	C431042	YFR038w	Superfamily II DNA/RNA helicases, SNF2 family	Transcription Replication, recombination and repair	4e-25	COG0553
1308	C431062	all1597	Fatty acid desaturase	Lipid transport and metabolism	1e-25	COG3239
1309	C431066	SPBC146.14c	Vesicle coat complex, various subunits	Intracellular trafficking, secretion, and vesicular transport	7e-22	COG5096
1310	C431084	YPO2157	Glyceraldehyde-3-phosphate dehydrogenase/erythrose-4-phosphate dehydrogenase	Carbohydrate transport and metabolism	1e-14	COG0057
1311	C431094	all4215	Ribosomal protein L3	Translation, ribosomal structure and biogenesis	1e-23	COG0087
1312	C431158	SPBC29A10.16c	Cytochrome b involved in lipid metabolism	Energy production and conversion Lipid transport and metabolism	4e-09	COG5274
1313	C431168	MT0017_1	Serine/threonine protein kinase	General function prediction only Signal transduction mechanisms Transcription Replication, recombination and repair	5e-06	COG0515
1314	C431196	YDL128w	Ca2+/H+ antiporter	Inorganic ion transport and metabolism	2e-21	COG0387
1315	C431232	SPCC4B3.03c	Hemolysins and related proteins containing CBS domains	General function prediction only	3e-06	COG1253
1316	C431238	BMEI1498	Deoxyxylulose-5-phosphate synthase	Coenzyme transport and metabolism Lipid transport and metabolism	5e-23	COG1154
1317	C431250	MA1678	Cation transport ATPase	Inorganic ion transport and metabolism	3e-31	COG0474
1318	C431308	SPAC2G11.06	ATPases of the AAA+ class	Posttranslational modification, protein turnover, chaperones	1e-28	COG0464
1319	C431322	lin2920	Catalase	Inorganic ion transport and metabolism	5e-24	COG0753
1320	C431360	Cj1260c	DnaJ-class molecular chaperone with C-terminal Zn finger domain	Posttranslational modification, protein turnover, chaperones	5e-20	COG0484
1321	C431386	Rv1078	Predicted membrane protein/domain	Function unknown	1e-09	COG1714
1322	C431402	ECU08g1080	Superfamily II DNA and RNA helicases	Replication, recombination and repair Transcription Translation, ribosomal structure and biogenesis	1e-21	COG0513
1323	C431408	CC1428	Deoxyribodipyrimidine photolyase	Replication, recombination and repair	1e-12	COG0415
1324	C431450	alr0782	Pentose-5-phosphate-3-epimerase	Carbohydrate transport and metabolism	3e-33	COG0036
1325	C431472	SPBC649.02	Ribosomal protein S19E (S16A)	Translation, ribosomal structure and biogenesis	2e-25	COG2238
1326	C431474	ECU09g0070	Translation initiation factor 2 (IF-2; GTPase)	Translation, ribosomal structure and biogenesis	6e-22	COG0532
1327	C431486	SPAC56F8.03	Translation initiation factor 2 (IF-2; GTPase)	Translation, ribosomal structure and biogenesis	1e-10	COG0532
1328	C431488	SPBP8B7.03c	Ribosomal protein L4	Translation, ribosomal structure and biogenesis	2e-28	COG0088
1329	C431500	SPAC14C4.02c	Chromosome segregation ATPases	Cell cycle control, cell division, chromosome partitioning	7e-10	COG1196
1330	C431514	BMEI0327	Translation elongation factor P (EF-P)/translation initiation factor 5A (eIF-5A)	Translation, ribosomal structure and biogenesis	1e-18	COG0231
1331	C431516	SPAC144.07c	GTPase SAR1 and related small G proteins	General function prediction only	5e-20	COG1100
1332	C431528	SMc03785	NTP pyrophosphohydrolases including oxidative damage repair enzymes	Replication, recombination and repair General function prediction only	4e-14	COG0494
1333	C431550	SPAC110.03	GTPase SAR1 and related small G proteins	General function prediction only	9e-21	COG1100
1334	C431562	AGc2890	Cytochrome P450	Secondary metabolites biosynthesis, transport and catabolism	4e-09	COG2124
1335	C431610	YKL145w	ATP-dependent 26S proteasome regulatory subunit	Posttranslational modification, protein turnover, chaperones	6e-44	COG1222
1336	C431612	YER031c	GTPase SAR1 and related small G proteins	General function prediction only	2e-08	COG1100
1337	C431626	SPBC36.09	Splicing factor 3a, subunit 3	RNA processing and modification	2e-09	COG5188
1338	C431634	SPAC6F6.03c	Predicted GTPases	General function prediction only	8e-22	COG1161
1339	C431664	YBR164c	GTPase SAR1 and related small G proteins	General function prediction only	6e-14	COG1100
1340	C431688	SPAC3A12.14	Ca2+-binding protein (EF-Hand superfamily)	Signal transduction mechanisms Cytoskeleton Cell cycle control, cell division, chromosome partitioning General function prediction only	8e-17	COG5126
1341	C431692	YPO2630	Glutamyl- and glutaminyl-tRNA synthetases	Translation, ribosomal structure and biogenesis	2e-21	COG0008
1342	C431744	L0166	Riboflavin synthase beta-chain	Coenzyme transport and metabolism	2e-24	COG0054
1343	C431754	YKL085w	Malate/lactate dehydrogenases	Energy production and conversion	2e-21	COG0039
1344	C431776	SPCC16C4.12	Acetyltransferases	General function prediction only	2e-08	COG0456
1345	C431810	ECU03g0820i	Tubulin	Cytoskeleton	2e-42	COG5023
1346	C431820	alr1963	ATPases with chaperone activity, ATP-binding subunit	Posttranslational modification, protein turnover, chaperones	3e-20	COG0542
1347	C431834	SPBC4.04c	Predicted ATPase involved in replication control, Cdc46/Mcm family	Replication, recombination and repair	2e-07	COG1241
1348	C431836	YPO3516	Malate/lactate dehydrogenases	Energy production and conversion	2e-27	COG0039
1349	C431866	PA3679	Cytochrome P450	Secondary metabolites biosynthesis, transport and catabolism	5e-08	COG2124
1350	C431890	SPAC17A2.13c	14-3-3 family protein	Signal transduction mechanisms	4e-27	COG5040
1351	C431894	SSO1692	Cu2+-containing amine oxidase	Secondary metabolites biosynthesis, transport and catabolism	1e-09	COG3733
1352	C431932	YPR118w	Predicted translation initiation factor 2B subunit, eIF-2B alpha/beta/delta family	Translation, ribosomal structure and biogenesis	3e-10	COG0182
1353	C431950	YBR109c	Ca2+-binding protein (EF-Hand superfamily)	Signal transduction mechanisms Cytoskeleton Cell cycle control, cell division, chromosome partitioning General function prediction only	4e-13	COG5126
1354	C431954	BS_ywkA	Malic enzyme	Energy production and conversion	2e-17	COG0281
1355	C432006	SPAC18G6.04c	Glycine/serine hydroxymethyltransferase	Amino acid transport and metabolism	1e-25	COG0112
1356	C432016	SPAC13D6.03c	SAM-dependent methyltransferases	Secondary metabolites biosynthesis, transport and catabolism General function prediction only	3e-10	COG0500
1357	C432108	mll6943	Glycerol uptake facilitator and related permeases (Major Intrinsic Protein Family)	Carbohydrate transport and metabolism	1e-09	COG0580
1358	C432132	SPBC30D10.18c	Ribosomal protein L1	Translation, ribosomal structure and biogenesis	8e-12	COG0081
1359	C432166	YEL037c	Ubiquitin	Posttranslational modification, protein turnover, chaperones	7e-10	COG5272
1360	C432184	SPBC1685.10	Ribosomal protein S27E	Translation, ribosomal structure and biogenesis	4e-33	COG2051
1361	C432228	SPAC18G6.03	GTPase SAR1 and related small G proteins	General function prediction only	2e-23	COG1100
1362	C432244	YKL010c	Ubiquitin-protein ligase	Posttranslational modification, protein turnover, chaperones	1e-13	COG5021
1363	C432310	SPBC839.16_1	5,10-methylene-tetrahydrofolate dehydrogenase/Methenyl tetrahydrofolate cyclohydrolase	Coenzyme transport and metabolism	2e-24	COG0190
1364	C432312	VC2001	Uncharacterized enzymes related to aldose 1-epimerase	Carbohydrate transport and metabolism	5e-13	COG0676
1365	C432356	YBR121c	Glycyl-tRNA synthetase (class II)	Translation, ribosomal structure and biogenesis	2e-23	COG0423
1366	C432366	alr0124_1	Leucine-rich repeat (LRR) protein	Function unknown	3e-10	COG4886
1367	C432376	YMR121c	Ribosomal protein L15E	Translation, ribosomal structure and biogenesis	5e-40	COG1632
1368	C432430	SPBC18H10.02	Long-chain acyl-CoA synthetases (AMP-forming)	Lipid transport and metabolism	3e-15	COG1022
1369	C432444	STM1057	Aminopeptidase N	Amino acid transport and metabolism	3e-31	COG0308
1370	C432468	HI0382	Periplasmic component of the Tol biopolymer transport system	Intracellular trafficking, secretion, and vesicular transport	2e-11	COG0823
1371	C432488	YKL210w	Dinucleotide-utilizing enzymes involved in molybdopterin and thiamine biosynthesis family 2	Coenzyme transport and metabolism	2e-22	COG0476
1372	C432500	SPAC140.02	RNA-binding proteins (RRM domain)	General function prediction only	6e-06	COG0724
1373	C432542	MA3956	Superfamily II DNA and RNA helicases	Replication, recombination and repair Transcription Translation, ribosomal structure and biogenesis	4e-19	COG0513
1374	C432546	SPAC1006.07	Superfamily II DNA and RNA helicases	Replication, recombination and repair Transcription Translation, ribosomal structure and biogenesis	3e-17	COG0513
1375	C432552	CC0482	Methionine synthase II (cobalamin-independent)	Amino acid transport and metabolism	4e-24	COG0620
1376	C432558	SPCC1223.11	Serine/threonine protein phosphatase	Signal transduction mechanisms	5e-06	COG0631
1377	C432602	SPAC1687.15	Serine/threonine protein kinase	General function prediction only Signal transduction mechanisms Transcription Replication, recombination and repair	1e-12	COG0515
1378	C432618	SP0690	Cell division septal protein	Cell wall/membrane/envelope biogenesis	2e-06	COG1589
1379	C432620	aq_1407	Glycosyltransferases, probably involved in cell wall biogenesis	Cell wall/membrane/envelope biogenesis	4e-08	COG1215
1380	C432630	SPCC962.03c	Karyopherin (importin) alpha	Intracellular trafficking, secretion, and vesicular transport	3e-27	COG5064
1381	C432652	RSc2211	Superfamily II DNA and RNA helicases	Replication, recombination and repair Transcription Translation, ribosomal structure and biogenesis	3e-09	COG0513
1382	C432676	YDL140c	DNA-directed RNA polymerase, beta' subunit/160 kD subunit	Transcription	2e-21	COG0086
1383	C432706	PA0331	Threonine dehydratase	Amino acid transport and metabolism	9e-16	COG1171
1384	C432710	MA1949	Glutamate decarboxylase and related PLP-dependent proteins	Amino acid transport and metabolism	2e-17	COG0076
1385	C432724	VNG0815G	Putative NADP-dependent oxidoreductases	General function prediction only	5e-21	COG2130
1386	C432726	YOR117w	ATP-dependent 26S proteasome regulatory subunit	Posttranslational modification, protein turnover, chaperones	6e-41	COG1222
1387	C432740	YPL089c	Regulator of arginine metabolism and related MADS box-containing transcription factors	Transcription	1e-06	COG5068
1388	C432768	AGc761	Cystathionine beta-lyases/cystathionine gamma-synthases	Amino acid transport and metabolism	6e-20	COG0626
1389	C432776	YER016w	Microtubule-binding protein involved in cell cycle control	Cell cycle control, cell division, chromosome partitioning Cytoskeleton	8e-15	COG5217
1390	C432780	DR1624	Superfamily II DNA and RNA helicases	Replication, recombination and repair Transcription Translation, ribosomal structure and biogenesis	1e-28	COG0513
1391	C432794	YDR037w	Lysyl-tRNA synthetase (class II)	Translation, ribosomal structure and biogenesis	3e-14	COG1190
1392	C432798	SPAC3H5.10	Ribosomal protein L32E	Translation, ribosomal structure and biogenesis	4e-24	COG1717
1393	C432824	YER007c-a	Predicted RNA-binding protein (contains PUA domain)	Translation, ribosomal structure and biogenesis	5e-12	COG2016
1394	C432826	YPR133c	Uncharacterized conserved protein	Function unknown	5e-09	COG5139
1395	C432840	mlr0288	GTPases - translation elongation factors	Translation, ribosomal structure and biogenesis	2e-46	COG0050
1396	C432844	SPAC31G5.19	ATPases of the AAA+ class	Posttranslational modification, protein turnover, chaperones	2e-37	COG0464
1397	C432846	PAE0665	DNA-directed RNA polymerase, beta subunit/140 kD subunit	Transcription	1e-24	COG0085
1398	C432870	lin1682	Aconitase A	Energy production and conversion	3e-20	COG1048
1399	C432880	SPCC1450.04	Translation elongation factor EF-1beta	Translation, ribosomal structure and biogenesis	3e-08	COG2092
1400	C432922	YPL240c	Molecular chaperone, HSP90 family	Posttranslational modification, protein turnover, chaperones	2e-36	COG0326
1401	C432944	PA5252	ATPase components of ABC transporters with duplicated ATPase domains	General function prediction only	3e-25	COG0488
1402	C433002	YER036c	ATPase components of ABC transporters with duplicated ATPase domains	General function prediction only	6e-23	COG0488
1403	C433048	all0579	Ribosomal protein L9	Translation, ribosomal structure and biogenesis	2e-06	COG0359
1404	C433052	NMB1416	Aminopeptidase N	Amino acid transport and metabolism	1e-16	COG0308
1405	C433054	SSO2493	Esterase/lipase	Lipid transport and metabolism	2e-14	COG0657
1406	C433082	BMEI0836	Citrate synthase	Energy production and conversion	6e-28	COG0372
1407	C433094	SPBC16D10.03	Metal-dependent proteases with possible chaperone activity	Posttranslational modification, protein turnover, chaperones	4e-37	COG0533
1408	C433104	RP516	Carbonic anhydrases/acetyltransferases, isoleucine patch superfamily	General function prediction only	2e-13	COG0663
1409	C433132	SPCC663.03	ABC-type multidrug transport system, ATPase and permease components	Defense mechanisms	8e-30	COG1132
1410	C433158	SPBC12C2.07c	Spermidine synthase	Amino acid transport and metabolism	1e-13	COG0421
1411	C433164	SPAC16E8.16	Transcription initiation factor TFIIIB, Brf1 subunit/Transcription initiation factor TFIIB	Transcription	8e-09	COG1405
1412	C433174	TM1128	Ferritin-like protein	Inorganic ion transport and metabolism	1e-10	COG1528
1413	C433178	all0283_3	FOG: WD40 repeat	General function prediction only	3e-07	COG2319
1414	C433186	alr5275	6-phosphogluconate dehydrogenase	Carbohydrate transport and metabolism	7e-35	COG0362
1415	C433190	YBR195c	FOG: WD40 repeat	General function prediction only	2e-13	COG2319
1416	C433228	YCR011c_2	ABC-type multidrug transport system, ATPase component	Defense mechanisms	1e-18	COG1131
1417	C433236	SPBP8B7.19	Nucleosome binding factor SPN, SPT16 subunit	Transcription Replication, recombination and repair Chromatin structure and dynamics	2e-29	COG5406
1418	C433318	ECU04g1560	GTPase SAR1 and related small G proteins	General function prediction only	8e-22	COG1100
1419	C433334	SPBC25H2.05	Transcription factor homologous to NACalpha-BTF3	Transcription	1e-13	COG1308
1420	C433344	SPAC16.02c	RNA-binding proteins (RRM domain)	General function prediction only	7e-08	COG0724
1421	C433404	SPAC869.04	Predicted acetamidase/formamidase	Energy production and conversion	4e-24	COG2421
1422	C433446	AGc2890	Cytochrome P450	Secondary metabolites biosynthesis, transport and catabolism	2e-14	COG2124
1423	C433470	YDL126c	ATPases of the AAA+ class	Posttranslational modification, protein turnover, chaperones	1e-38	COG0464
1424	C433474	SPAC1F7.01c	Transcriptional accessory protein	Transcription	2e-08	COG2183
1425	C433552	all0283_3	FOG: WD40 repeat	General function prediction only	1e-07	COG2319
1426	C433562	SPAC631.02	Transcription factor involved in chromatin remodeling, contains bromodomain	Chromatin structure and dynamics Transcription	3e-11	COG5076
1427	C433574	NMA1934_2	Glycine cleavage system protein P (pyridoxal-binding), C-terminal domain	Amino acid transport and metabolism	8e-46	COG1003
1428	C433602	slr1518	1,4-dihydroxy-2-naphthoate octaprenyltransferase	Coenzyme transport and metabolism	2e-11	COG1575
1429	C433606	SPAC18G6.03	GTPase SAR1 and related small G proteins	General function prediction only	9e-32	COG1100
1430	C433612	AGl1413	Predicted UDP-glucose 6-dehydrogenase	Cell wall/membrane/envelope biogenesis	2e-17	COG1004
1431	C433616	DR0325	Malate/lactate dehydrogenases	Energy production and conversion	6e-25	COG0039
1432	C433620	MJ0571	Aspartokinases	Amino acid transport and metabolism	3e-10	COG0527
1433	C433636	SPAC17A2.13c	14-3-3 family protein	Signal transduction mechanisms	2e-32	COG5040
1434	C433646	SPAC4F8.04	Predicted exosome subunit/U3 small nucleolar ribonucleoprotein (snoRNP) component, contains IMP4 domain	Translation, ribosomal structure and biogenesis RNA processing and modification	3e-10	COG2136
1435	C433648	SPAC27E2.10c	ATPase involved in DNA replication	Replication, recombination and repair	2e-24	COG0470
1436	C433660	TP0542	6-phosphofructokinase	Carbohydrate transport and metabolism	6e-25	COG0205
1437	C433686	BH0799	Cystathionine beta-lyases/cystathionine gamma-synthases	Amino acid transport and metabolism	2e-10	COG0626
1438	C433690	SPAC22A12.16	Succinyl-CoA synthetase, beta subunit	Energy production and conversion	2e-28	COG0045
1439	C433708	Rv3248c	S-adenosylhomocysteine hydrolase	Coenzyme transport and metabolism	4e-33	COG0499
1440	C433714	YGL011c	20S proteasome, alpha and beta subunits	Posttranslational modification, protein turnover, chaperones	4e-28	COG0638
1441	C433716	YGR010w_2	Nicotinic acid mononucleotide adenylyltransferase	Coenzyme transport and metabolism	2e-22	COG1057
1442	C433784	YDL147w	26S proteasome regulatory complex component	Posttranslational modification, protein turnover, chaperones	3e-15	COG5071
1443	C433814	STM1000	Aspartyl/asparaginyl-tRNA synthetases	Translation, ribosomal structure and biogenesis	6e-33	COG0017
1444	C433822	SPAC110.04c	Molecular chaperone	Posttranslational modification, protein turnover, chaperones	4e-22	COG0443
1445	C433842	SPBC32F12.11	Glyceraldehyde-3-phosphate dehydrogenase/erythrose-4-phosphate dehydrogenase	Carbohydrate transport and metabolism	8e-28	COG0057
1446	C433850	YDL006w	Serine/threonine protein phosphatase	Signal transduction mechanisms	2e-16	COG0631
1447	C433888	alr0213	Geranylgeranyl pyrophosphate synthase	Coenzyme transport and metabolism	1e-10	COG0142
1448	C433896	RSp0676	Methionine synthase II (cobalamin-independent)	Amino acid transport and metabolism	4e-17	COG0620
1449	C433956	VC1837	Membrane protein involved in colicin uptake	Cell wall/membrane/envelope biogenesis	7e-08	COG3064
1450	C433968	SSO1692	Cu2+-containing amine oxidase	Secondary metabolites biosynthesis, transport and catabolism	2e-17	COG3733
1451	C433974	SPAC22E12.05c	Golgi protein involved in Golgi-to-ER retrieval	Intracellular trafficking, secretion, and vesicular transport	3e-14	COG5249
1452	C433998	YDL192w	GTPase SAR1 and related small G proteins	General function prediction only	2e-14	COG1100
1453	C434022	alr4351	1-deoxy-D-xylulose 5-phosphate reductoisomerase	Lipid transport and metabolism	6e-33	COG0743
1454	C434038	SPBC28F2.12	DNA-directed RNA polymerase, beta' subunit/160 kD subunit	Transcription	6e-26	COG0086
1455	C434072	aq_629	Chromosome segregation ATPases	Cell cycle control, cell division, chromosome partitioning	3e-06	COG1196
1456	C434094	BH1736	Cystathionine beta-lyases/cystathionine gamma-synthases	Amino acid transport and metabolism	2e-26	COG0626
1457	C434104	SPAC57A7.09	RING-finger-containing ubiquitin ligase	Posttranslational modification, protein turnover, chaperones	9e-08	COG5540
1458	C434110	ECU10g1290	Uncharacterized conserved protein	Function unknown	4e-13	COG5133
1459	C434186	alr0657	Nucleoside-diphosphate-sugar epimerases	Cell wall/membrane/envelope biogenesis Carbohydrate transport and metabolism	9e-37	COG0451
1460	C434282	Ta0205	Dehydrogenases with different specificities (related to short-chain alcohol dehydrogenases)	Lipid transport and metabolism Secondary metabolites biosynthesis, transport and catabolism General function prediction only	4e-22	COG1028
1461	C434294	YNL069c	Ribosomal protein L13	Translation, ribosomal structure and biogenesis	6e-23	COG0102
1462	C434378	SPBC582.07c	26S proteasome regulatory complex component, contains PCI domain	Posttranslational modification, protein turnover, chaperones	7e-26	COG5187
1463	C434382	YCL054w	23S rRNA methylase	Translation, ribosomal structure and biogenesis	1e-07	COG0293
1464	C434420	SPAC1006.07	Superfamily II DNA and RNA helicases	Replication, recombination and repair Transcription Translation, ribosomal structure and biogenesis	7e-40	COG0513
1465	C434428	SPAC186.09	Pyruvate decarboxylase and related thiamine pyrophosphate-requiring enzymes	Carbohydrate transport and metabolism Coenzyme transport and metabolism General function prediction only	1e-17	COG3961
1466	C434464	SPCC1322.11	Ribosomal protein L14	Translation, ribosomal structure and biogenesis	9e-48	COG0093
1467	C434474	SPAC17G6.14c	Superfamily II DNA and RNA helicases	Replication, recombination and repair Transcription Translation, ribosomal structure and biogenesis	4e-35	COG0513
1468	C434502	SPAC2F7.13c	Tryptophanyl-tRNA synthetase	Translation, ribosomal structure and biogenesis	5e-36	COG0180
1469	C434504	SPAC3A12.14	Ca2+-binding protein (EF-Hand superfamily)	Signal transduction mechanisms Cytoskeleton Cell cycle control, cell division, chromosome partitioning General function prediction only	3e-15	COG5126
1470	C434512	SMc00034	NADPH:quinone reductase and related Zn-dependent oxidoreductases	Energy production and conversion General function prediction only	7e-32	COG0604
1471	C434534	YJR104c	Cu/Zn superoxide dismutase	Inorganic ion transport and metabolism	5e-24	COG2032
1472	C434542	CT057	Enzyme involved in the deoxyxylulose pathway of isoprenoid biosynthesis	Lipid transport and metabolism	5e-25	COG0821
1473	C434564	YDL040c	FOG: TPR repeat	General function prediction only	1e-11	COG0457
1474	C434578	BH0579	Cytochrome P450	Secondary metabolites biosynthesis, transport and catabolism	4e-08	COG2124
1475	C434594	SPBC13G1.12	Conserved protein implicated in secretion	Cell motility	3e-19	COG5491
1476	C434624	BS_ydhP	Beta-glucosidase/6-phospho-beta-glucosidase/beta-galactosidase	Carbohydrate transport and metabolism	4e-17	COG2723
1477	C434632	SPAC15E1.06	Predicted phosphoesterase	General function prediction only	3e-23	COG0622
1478	C434634	MTH1631	3-isopropylmalate dehydratase large subunit	Amino acid transport and metabolism	2e-32	COG0065
1479	C434642	PH1553	20S proteasome, alpha and beta subunits	Posttranslational modification, protein turnover, chaperones	4e-16	COG0638
1480	C434710	NMB1416	Aminopeptidase N	Amino acid transport and metabolism	8e-46	COG0308
1481	C434716	SPBC23G7.12c	ATP-dependent 26S proteasome regulatory subunit	Posttranslational modification, protein turnover, chaperones	8e-55	COG1222
1482	C434736	mll2069	FOG: WD40 repeat	General function prediction only	2e-08	COG2319
1483	C434738	BS_yloP_1	Serine/threonine protein kinase	General function prediction only Signal transduction mechanisms Transcription Replication, recombination and repair	5e-09	COG0515
1484	C434752	SPAC926.04c	Molecular chaperone, HSP90 family	Posttranslational modification, protein turnover, chaperones	4e-53	COG0326
1485	C434760	PA1293	Gluconolactonase	Carbohydrate transport and metabolism	2e-19	COG3386
1486	C434766	PAB2181	Predicted transcriptional regulators	Transcription	7e-10	COG1318
1487	C434796	SPAC110.04c	Molecular chaperone	Posttranslational modification, protein turnover, chaperones	8e-20	COG0443
1488	C434818	SPBC409.18	Membrane-associated phospholipid phosphatase	Lipid transport and metabolism	5e-06	COG0671
1489	C434848	SPAPB8E5.06c	Ribosomal protein L3	Translation, ribosomal structure and biogenesis	1e-44	COG0087
1490	C434950	SPAC4F8.12c	U5 snRNP spliceosome subunit	RNA processing and modification	2e-36	COG5178
1491	C434972	all2748	FOG: Ankyrin repeat	General function prediction only	6e-15	COG0666
1492	C435030	SPAC23H4.15	Uncharacterized conserved protein	Function unknown	4e-11	COG5177
1493	C435032	SPBC800.03	Deacetylases, including yeast histone deacetylase and acetoin utilization protein	Chromatin structure and dynamics Secondary metabolites biosynthesis, transport and catabolism	7e-31	COG0123
1494	C435036	SPBC29A3.18	Cytochrome c1	Energy production and conversion	7e-40	COG2857
1495	C435052	PA2976	Ribonucleases G and E	Translation, ribosomal structure and biogenesis	5e-06	COG1530
1496	C435054	RSp0676	Methionine synthase II (cobalamin-independent)	Amino acid transport and metabolism	1e-21	COG0620
1497	C435088	SPBC32F12.10	Phosphoglucomutase	Carbohydrate transport and metabolism	2e-26	COG0033
1498	C435110	SPBC14F5.05c	S-adenosylmethionine synthetase	Coenzyme transport and metabolism	1e-33	COG0192
1499	C435112	all0478	FOG: WD40 repeat	General function prediction only	4e-08	COG2319
1500	C435124	YOL040c	Ribosomal protein S19	Translation, ribosomal structure and biogenesis	3e-15	COG0185
1501	C435154	slr1350	Fatty acid desaturase	Lipid transport and metabolism	7e-27	COG3239
1502	C435160	YBL016w	Serine/threonine protein kinase	General function prediction only Signal transduction mechanisms Transcription Replication, recombination and repair	1e-38	COG0515
1503	C435186	RSc2565	Histone acetyltransferase HPA2 and related acetyltransferases	Transcription General function prediction only	9e-21	COG0454
1504	C435200	YGL105w	EMAP domain	General function prediction only	5e-09	COG0073
1505	C435258	SPBC25D12.03c	Predicted ATPase involved in replication control, Cdc46/Mcm family	Replication, recombination and repair	2e-31	COG1241
1506	C435262	YPL131w	Ribosomal protein L18	Translation, ribosomal structure and biogenesis	2e-40	COG0256
1507	C435288	YML075c	Hydroxymethylglutaryl-CoA reductase	Lipid transport and metabolism	2e-32	COG1257
1508	C435302	SPBC30D10.09c	Protein involved in membrane traffic	Intracellular trafficking, secretion, and vesicular transport	1e-09	COG5052
1509	C435312	YOR117w	ATP-dependent 26S proteasome regulatory subunit	Posttranslational modification, protein turnover, chaperones	9e-13	COG1222
1510	C435342	SPAC8E11.04c	Predicted esterase	General function prediction only	3e-07	COG0400
1511	C435348	SPAC4F8.12c	U5 snRNP spliceosome subunit	RNA processing and modification	3e-50	COG5178
1512	C435364	Rv1746	Serine/threonine protein kinase	General function prediction only Signal transduction mechanisms Transcription Replication, recombination and repair	1e-06	COG0515
1513	C435372	SPCC962.03c	Karyopherin (importin) alpha	Intracellular trafficking, secretion, and vesicular transport	3e-39	COG5064
1514	C435376	Cgl2127_1	Serine/threonine protein kinase	General function prediction only Signal transduction mechanisms Transcription Replication, recombination and repair	3e-06	COG0515
1515	C435378	SPBC3H7.03c	2-oxoglutarate dehydrogenase complex, dehydrogenase (E1) component, and related enzymes	Energy production and conversion	1e-38	COG0567
1516	C435404	YDL006w	Serine/threonine protein phosphatase	Signal transduction mechanisms	5e-09	COG0631
1517	C435410	all4131	3-phosphoglycerate kinase	Carbohydrate transport and metabolism	6e-41	COG0126
1518	C435420	YDR188w	Chaperonin GroEL (HSP60 family)	Posttranslational modification, protein turnover, chaperones	2e-20	COG0459
1519	C435430	lin0859	Superfamily II DNA and RNA helicases	Replication, recombination and repair Transcription Translation, ribosomal structure and biogenesis	7e-11	COG0513
1520	C435456	SPAC26F1.13c	Leucyl-tRNA synthetase	Translation, ribosomal structure and biogenesis	2e-30	COG0495
1521	C435474	SMa0478	Lactate dehydrogenase and related dehydrogenases	Energy production and conversion Coenzyme transport and metabolism General function prediction only	3e-31	COG1052
1522	C435486	STM4119	Phosphoenolpyruvate carboxylase	Energy production and conversion	4e-30	COG2352
1523	C435538	SPAC644.07	ATP-dependent Zn proteases	Posttranslational modification, protein turnover, chaperones	2e-13	COG0465
1524	C435556	SPAC13G7.02c	Molecular chaperone	Posttranslational modification, protein turnover, chaperones	2e-55	COG0443
1525	C435562	all5008	Putative NADP-dependent oxidoreductases	General function prediction only	6e-12	COG2130
1526	C435570	SPBC29A3.09c	ATPase components of ABC transporters with duplicated ATPase domains	General function prediction only	2e-29	COG0488
1527	C435576	ECU04g1560	GTPase SAR1 and related small G proteins	General function prediction only	8e-07	COG1100
1528	C435592	ECU03g0820i	Tubulin	Cytoskeleton	3e-55	COG5023
1529	C435604	SPBC29A3.09c	ATPase components of ABC transporters with duplicated ATPase domains	General function prediction only	9e-27	COG0488
1530	C435608	YHR193c	Transcription factor homologous to NACalpha-BTF3	Transcription	6e-18	COG1308
1531	C435618	sll0274	Uncharacterized low-complexity proteins	Function unknown	5e-13	COG1357
1532	C435620	SPBC3H7.03c	2-oxoglutarate dehydrogenase complex, dehydrogenase (E1) component, and related enzymes	Energy production and conversion	1e-34	COG0567
1533	C435632	DRA0291	2,4-dihydroxyhept-2-ene-1,7-dioic acid aldolase	Carbohydrate transport and metabolism	4e-23	COG3836
1534	C435652	SPBC582.03	Cyclin	Cell cycle control, cell division, chromosome partitioning	5e-06	COG5024
1535	C435662	SPAC4F8.12c	U5 snRNP spliceosome subunit	RNA processing and modification	6e-47	COG5178
1536	C435666	SPBC21B10.10	Ribosomal protein S4E	Translation, ribosomal structure and biogenesis	3e-40	COG1471
1537	C435676	SPAC4F8.12c	U5 snRNP spliceosome subunit	RNA processing and modification	1e-52	COG5178
1538	C435684	SPBC18E5.12c	Predicted Zn-dependent peptidases	General function prediction only	1e-19	COG0612
1539	C435704	YBR055c	FOG: TPR repeat	General function prediction only	3e-10	COG0457
1540	C435730	MTH1001	Cation transport ATPase	Inorganic ion transport and metabolism	8e-17	COG0474
1541	C435776	YMR136w	GATA Zn-finger-containing transcription factor	Transcription	3e-06	COG5641
1542	C435786	SPAC1687.11	23S rRNA methylase	Translation, ribosomal structure and biogenesis	1e-16	COG0293
1543	C435846	SPCC1450.04	Translation elongation factor EF-1beta	Translation, ribosomal structure and biogenesis	1e-26	COG2092
1544	C435856	YDR471w	Ribosomal protein L14E/L6E/L27E	Translation, ribosomal structure and biogenesis	2e-34	COG2163
1545	C435870	aq_2146	Highly conserved protein containing a thioredoxin domain	Posttranslational modification, protein turnover, chaperones	6e-10	COG1331
1546	C435872	YNL111c	Cytochrome b involved in lipid metabolism	Energy production and conversion Lipid transport and metabolism	6e-09	COG5274
1547	C435876	YER047c	ATPases of the AAA+ class	Posttranslational modification, protein turnover, chaperones	5e-37	COG0464
1548	C435888	SPAC10F6.05c	Ubiquitin-protein ligase	Posttranslational modification, protein turnover, chaperones	2e-09	COG5078
1549	C435896	YPR052c	Chromatin-associated proteins containing the HMG domain	Chromatin structure and dynamics	1e-13	COG5648
1550	C435900	SPBC2D10.12	Ubiquitin	Posttranslational modification, protein turnover, chaperones	9e-13	COG5272
1551	C435912	YIL069c	Ribosomal protein S24E	Translation, ribosomal structure and biogenesis	4e-34	COG2004
1552	C435962	YKR066c	Catalase (peroxidase I)	Inorganic ion transport and metabolism	3e-15	COG0376
1553	C435986	SPAC3G9.06	Phenylalanyl-tRNA synthetase alpha subunit	Translation, ribosomal structure and biogenesis	4e-40	COG0016
1554	C435988	YMR297w	Carboxypeptidase C (cathepsin A)	Amino acid transport and metabolism	4e-27	COG2939
1555	C436006	YDR457w	Ubiquitin-protein ligase	Posttranslational modification, protein turnover, chaperones	2e-09	COG5021
1556	C436010	YKR072c	Phosphopantothenoylcysteine synthetase/decarboxylase	Coenzyme transport and metabolism	3e-09	COG0452
1557	C436090	SPBC3B8.02	CCAAT-binding factor, subunit C	Transcription	4e-13	COG5208
1558	C436096	RSp1339	Dienelactone hydrolase and related enzymes	Secondary metabolites biosynthesis, transport and catabolism	3e-21	COG0412
1559	C436100	STM0847	Asparaginase	Amino acid transport and metabolism	2e-21	COG1446
1560	C436112	SPBC1711.08	Activator of HSP90 ATPase	Posttranslational modification, protein turnover, chaperones	4e-08	COG5580
1561	C436118	YDL230w	Protein tyrosine phosphatase	Signal transduction mechanisms	7e-11	COG5599
1562	C436150	RSp0875	Leucine-rich repeat (LRR) protein	Function unknown	6e-07	COG4886
1563	C436158	YDR170c	SEC7 domain proteins	General function prediction only	7e-06	COG5307
1564	C436200	TP0356	RNA-binding proteins (RRM domain)	General function prediction only	2e-14	COG0724
1565	C436218	SPCC18.14c	Ribosomal protein L10	Translation, ribosomal structure and biogenesis	4e-33	COG0244
1566	C436230	SPBC14F5.06	Predicted ATPase, RNase L inhibitor (RLI) homolog	General function prediction only	2e-43	COG1245
1567	C436254	SMc02047	Glycine cleavage system T protein (aminomethyltransferase)	Amino acid transport and metabolism	1e-19	COG0404
1568	C436258	YPL235w	DNA helicase TIP49, TBP-interacting protein	Transcription	8e-63	COG1224
1569	C436262	SPAC13G7.08c	FOG: WD40 repeat	General function prediction only	8e-07	COG2319
1570	C436294	PA4191	Isopenicillin N synthase and related dioxygenases	General function prediction only	5e-12	COG3491
1571	C436296	PA0250	FOG: CBS domain	General function prediction only	6e-08	COG0517
1572	C436298	SPBC215.09c	Acetyl-CoA acetyltransferase	Lipid transport and metabolism	1e-32	COG0183
1573	C436300	YER133w	Diadenosine tetraphosphatase and related serine/threonine protein phosphatases	Signal transduction mechanisms	2e-25	COG0639
1574	C436330	SPAC144.13c	FOG: WD40 repeat	General function prediction only	6e-10	COG2319
1575	C436374	SPBC1A4.08c	Chaperonin GroEL (HSP60 family)	Posttranslational modification, protein turnover, chaperones	1e-28	COG0459
1576	C436376	all4214	Ribosomal protein L4	Translation, ribosomal structure and biogenesis	3e-08	COG0088
1577	C436394	YGR144w	Flavoprotein involved in thiazole biosynthesis	Coenzyme transport and metabolism	2e-38	COG1635
1578	C436436	NMA1748	Glutamyl- and glutaminyl-tRNA synthetases	Translation, ribosomal structure and biogenesis	2e-16	COG0008
1579	C436476	ECU04g1500	Alpha-tubulin suppressor and related RCC1 domain-containing proteins	Cell cycle control, cell division, chromosome partitioning Cytoskeleton	4e-12	COG5184
1580	C436594	MT0017_1	Serine/threonine protein kinase	General function prediction only Signal transduction mechanisms Transcription Replication, recombination and repair	7e-15	COG0515
1581	C436654	sll1802	Ribosomal protein L2	Translation, ribosomal structure and biogenesis	4e-34	COG0090
1582	C436678	YDR188w	Chaperonin GroEL (HSP60 family)	Posttranslational modification, protein turnover, chaperones	2e-41	COG0459
1583	C436688	PA1297	Co/Zn/Cd efflux system component	Inorganic ion transport and metabolism	8e-06	COG1230
1584	C436698	YHR163w	6-phosphogluconolactonase/Glucosamine-6-phosphate isomerase/deaminase	Carbohydrate transport and metabolism	9e-13	COG0363
1585	C436782	mll0523	Pyruvate/2-oxoglutarate dehydrogenase complex, dihydrolipoamide dehydrogenase (E3) component, and related enzymes	Energy production and conversion	3e-31	COG1249
1586	C436822	aq_236_2	GMP synthase, PP-ATPase domain/subunit	Nucleotide transport and metabolism	2e-44	COG0519
1587	C436868	YDR099w	14-3-3 family protein	Signal transduction mechanisms	6e-47	COG5040
1588	C436882	mlr8321	Histidine ammonia-lyase	Amino acid transport and metabolism	1e-14	COG2986
1589	C436886	SPBC1711.06	Ribosomal protein L4	Translation, ribosomal structure and biogenesis	8e-52	COG0088
1590	C436904	YDR172w_2	Translation elongation factor EF-1alpha (GTPase)	Translation, ribosomal structure and biogenesis	7e-56	COG5256
1591	C436926	SPAC18G6.03	GTPase SAR1 and related small G proteins	General function prediction only	1e-37	COG1100
1592	C436928	YJL153c	Myo-inositol-1-phosphate synthase	Lipid transport and metabolism	4e-13	COG1260
1593	C436962	PA1018	Acyl dehydratase	Lipid transport and metabolism	2e-09	COG2030
1594	C436984	YPR035w	Glutamine synthetase	Amino acid transport and metabolism	2e-49	COG0174
1595	C437000	PAB1838	Xanthine/uracil permeases	Nucleotide transport and metabolism	5e-13	COG2233
1596	C437022	SPBC4C3.07	Predicted metal-dependent protease of the PAD1/JAB1 superfamily	General function prediction only	1e-10	COG1310
1597	C437024	ECU03g0820i	Tubulin	Cytoskeleton	4e-66	COG5023
1598	C437052	aq_2032	Translation initiation factor 2 (IF-2; GTPase)	Translation, ribosomal structure and biogenesis	1e-06	COG0532
1599	C437078	YOR234c	Ribosomal protein L35AE/L33A	Translation, ribosomal structure and biogenesis	1e-29	COG2451
1600	C437090	YBR245c	Superfamily II DNA/RNA helicases, SNF2 family	Transcription Replication, recombination and repair	6e-32	COG0553
1601	C437094	SPAC1D4.04	Chaperonin GroEL (HSP60 family)	Posttranslational modification, protein turnover, chaperones	2e-58	COG0459
1602	C437096	ECU02g1450	Serine/threonine protein kinase	General function prediction only Signal transduction mechanisms Transcription Replication, recombination and repair	1e-25	COG0515
1603	C437110	SPBC28F2.03	Peptidyl-prolyl cis-trans isomerase (rotamase) - cyclophilin family	Posttranslational modification, protein turnover, chaperones	2e-24	COG0652
1604	C437120	YKL081w	Glutathione S-transferase	Posttranslational modification, protein turnover, chaperones	1e-25	COG0625
1605	C437128	BMEI0971	3-deoxy-D-arabino-heptulosonate 7-phosphate (DAHP) synthase	Amino acid transport and metabolism	4e-46	COG3200
1606	C437130	YOL139c	Translation initiation factor 4E (eIF-4E)	Translation, ribosomal structure and biogenesis	1e-19	COG5053
1607	C437148	slr0739	Geranylgeranyl pyrophosphate synthase	Coenzyme transport and metabolism	2e-41	COG0142
1608	C437204	SPCC663.03	ABC-type multidrug transport system, ATPase and permease components	Defense mechanisms	4e-08	COG1132
1609	C437250	all1059	Glycosyltransferase	Cell wall/membrane/envelope biogenesis	2e-06	COG0438
1610	C437264	YGL201c	Predicted ATPase involved in replication control, Cdc46/Mcm family	Replication, recombination and repair	5e-31	COG1241
1611	C437338	SPCC1223.07c	Aspartyl/asparaginyl-tRNA synthetases	Translation, ribosomal structure and biogenesis	3e-27	COG0017
1612	C437342	AGc195	Molecular chaperone	Posttranslational modification, protein turnover, chaperones	1e-64	COG0443
1613	C437350	aq_2032	Translation initiation factor 2 (IF-2; GTPase)	Translation, ribosomal structure and biogenesis	7e-07	COG0532
1614	C437358	all1751	Putative GTPases (G3E family)	General function prediction only	2e-16	COG0523
1615	C437384	slr2075	Co-chaperonin GroES (HSP10)	Posttranslational modification, protein turnover, chaperones	4e-23	COG0234
1616	C437394	SPAC13G7.02c	Molecular chaperone	Posttranslational modification, protein turnover, chaperones	4e-61	COG0443
1617	C437406	ECU08g1080	Superfamily II DNA and RNA helicases	Replication, recombination and repair Transcription Translation, ribosomal structure and biogenesis	1e-50	COG0513
1618	C437416	YOR310c	Protein implicated in ribosomal biogenesis, Nop56p homolog	Translation, ribosomal structure and biogenesis	1e-06	COG1498
1619	C437474	valS	Valyl-tRNA synthetase	Translation, ribosomal structure and biogenesis	1e-52	COG0525
1620	C437482	SPAC9E9.09c	NAD-dependent aldehyde dehydrogenases	Energy production and conversion	4e-45	COG1012
1621	C437498	all1743	Dehydrogenases with different specificities (related to short-chain alcohol dehydrogenases)	Lipid transport and metabolism Secondary metabolites biosynthesis, transport and catabolism General function prediction only	1e-38	COG1028
1622	C437524	alr4661	Glutathione S-transferase	Posttranslational modification, protein turnover, chaperones	1e-11	COG0625
1623	C437530	FN1787	FOG: TPR repeat	General function prediction only	2e-09	COG0457
1624	C437576	SPCC825.01	ATPase components of ABC transporters with duplicated ATPase domains	General function prediction only	2e-06	COG0488
1625	C437580	SPAC10F6.05c	Ubiquitin-protein ligase	Posttranslational modification, protein turnover, chaperones	4e-21	COG5078
1626	C437616	SPAC19A8.13	RNA-binding proteins (RRM domain)	General function prediction only	1e-15	COG0724
1627	C437622	SMc01320	Ribosomal protein L1	Translation, ribosomal structure and biogenesis	1e-43	COG0081
1628	C437636	SPAC17A2.09c	RNA-binding proteins (RRM domain)	General function prediction only	1e-28	COG0724
1629	C437680	SPAC18G6.03	GTPase SAR1 and related small G proteins	General function prediction only	5e-50	COG1100
1630	C437682	ECU10g0250	DNA-directed RNA polymerase, beta subunit/140 kD subunit	Transcription	3e-25	COG0085
1631	C437686	YDL126c	ATPases of the AAA+ class	Posttranslational modification, protein turnover, chaperones	5e-53	COG0464
1632	C437696	XF0818	Endoglucanase	Carbohydrate transport and metabolism	2e-07	COG2730
1633	C437698	SPAC926.04c	Molecular chaperone, HSP90 family	Posttranslational modification, protein turnover, chaperones	2e-75	COG0326
1634	C437708	BS_yetO_2	Sulfite reductase, alpha subunit (flavoprotein)	Inorganic ion transport and metabolism	2e-34	COG0369
1635	C437776	SPBC354.01	Predicted GTPase	General function prediction only	1e-45	COG1163
1636	C437794	RP486	Cysteine sulfinate desulfinase/cysteine desulfurase and related enzymes	Amino acid transport and metabolism	3e-57	COG1104
1637	C437798	BH0539	NAD-dependent aldehyde dehydrogenases	Energy production and conversion	9e-58	COG1012
1638	C437802	MA0250	Aconitase A	Energy production and conversion	8e-57	COG1048
1639	C437814	alr1896	Chaperonin GroEL (HSP60 family)	Posttranslational modification, protein turnover, chaperones	1e-56	COG0459
1640	C437844	AGl1564	Phosphoglucomutase	Carbohydrate transport and metabolism	3e-58	COG0033	yes
1641	C437850	SP1551	Cation transport ATPase	Inorganic ion transport and metabolism	2e-19	COG0474
1642	C437900	alr5275	6-phosphogluconate dehydrogenase	Carbohydrate transport and metabolism	4e-44	COG0362
1643	C437912	MA3879	Inorganic pyrophosphatase	Energy production and conversion	3e-42	COG3808
1644	C437918	SMb20379	Adenosylmethionine-8-amino-7-oxononanoate aminotransferase	Coenzyme transport and metabolism	8e-42	COG0161
1645	C437984	rne	Ribonucleases G and E	Translation, ribosomal structure and biogenesis	2e-06	COG1530
1646	C438002	mll6123	Methionine synthase II (cobalamin-independent)	Amino acid transport and metabolism	8e-56	COG0620
1647	C438010	NMB0059	DnaJ-class molecular chaperone with C-terminal Zn finger domain	Posttranslational modification, protein turnover, chaperones	2e-45	COG0484
1648	C438032	SMc00677_3	4-aminobutyrate aminotransferase and related aminotransferases	Amino acid transport and metabolism	4e-56	COG0160
1649	C438042	YDR099w	14-3-3 family protein	Signal transduction mechanisms	3e-46	COG5040
1650	C438068	SPAC24H6.04	Hexokinase	Carbohydrate transport and metabolism	1e-28	COG5026
1651	C438076	SPBP8B7.20c	tRNA and rRNA cytosine-C5-methylases	Translation, ribosomal structure and biogenesis	1e-69	COG0144
1652	C438078	all4212	Ribosomal protein L2	Translation, ribosomal structure and biogenesis	8e-51	COG0090
1653	C438100	YDR406w_3	ABC-type multidrug transport system, ATPase component	Defense mechanisms	9e-40	COG1131
1654	C438146	SPAC19D5.04	Ubiquitin-protein ligase	Posttranslational modification, protein turnover, chaperones	6e-55	COG5021
1655	C438232	SPAC17H9.14c	Thiol-disulfide isomerase and thioredoxins	Posttranslational modification, protein turnover, chaperones Energy production and conversion	7e-46	COG0526
1656	C438256	sll1902	Glutathione S-transferase	Posttranslational modification, protein turnover, chaperones	1e-10	COG0625
1657	C438344	YER036c	ATPase components of ABC transporters with duplicated ATPase domains	General function prediction only	4e-84	COG0488
1658	C438356	all4713	UDP-glucose 4-epimerase	Cell wall/membrane/envelope biogenesis	2e-34	COG1087
1659	C438388	sll1641	Glutamate decarboxylase and related PLP-dependent proteins	Amino acid transport and metabolism	4e-85	COG0076
1660	C438398	all1059	Glycosyltransferase	Cell wall/membrane/envelope biogenesis	3e-78	COG0438
1661	C438410	ECU01g0630	Serine/threonine protein kinase	General function prediction only Signal transduction mechanisms Transcription Replication, recombination and repair	4e-06	COG0515
1662	C438420	YDR429c	RNA-binding proteins (RRM domain)	General function prediction only	9e-23	COG0724
1663	C438440	alr1450	Cytochrome P450	Secondary metabolites biosynthesis, transport and catabolism	2e-23	COG2124
1664	C438468	BH3557	Phosphoglyceromutase	Carbohydrate transport and metabolism	6e-38	COG0696
1665	C438472	alr1809	Molecular chaperone (small heat shock protein)	Posttranslational modification, protein turnover, chaperones	7e-11	COG0071
1666	C438474	all1106	Lignostilbene-alpha,beta-dioxygenase and related enzymes	Secondary metabolites biosynthesis, transport and catabolism	3e-60	COG3670
1667	C438494	sll1629	Deoxyribodipyrimidine photolyase	Replication, recombination and repair	6e-42	COG0415
1668	C438500	YPR041w	Translation initiation factor 2, beta subunit (eIF-2beta)/eIF-5 N-terminal domain	Translation, ribosomal structure and biogenesis	3e-40	COG1601
1669	C438504	SPAC27F1.09c	U2 snRNP spliceosome subunit	RNA processing and modification	1e-137	COG5181
1670	C438514	MA4007	Phosphoglyceromutase	Carbohydrate transport and metabolism	6e-43	COG0696
1671	C438536	sll0170	Molecular chaperone	Posttranslational modification, protein turnover, chaperones	1e-141	COG0443
1672	C438540	all1059	Glycosyltransferase	Cell wall/membrane/envelope biogenesis	1e-63	COG0438
1673	C438572	DR0399	Secreted and surface protein containing fasciclin-like repeats	Cell wall/membrane/envelope biogenesis	2e-08	COG2335
1674	C438586	SPBC26H8.06_2	Glutaredoxin-related protein	Posttranslational modification, protein turnover, chaperones	8e-27	COG0278
1675	C438596	SPBC19C7.06_2	Prolyl-tRNA synthetase	Translation, ribosomal structure and biogenesis	1e-161	COG0442
1676	scaffold00026	SPCC188.13c	dsRNA-specific ribonuclease	Transcription	7e-07	COG0571
1677	scaffold00027	BS_yloP_1	Serine/threonine protein kinase	General function prediction only Signal transduction mechanisms Transcription Replication, recombination and repair	5e-08	COG0515
1678	scaffold00036	MJ1346	Glutamine synthetase	Amino acid transport and metabolism	2e-24	COG0174
1679	scaffold00043	SPAC631.02	Transcription factor involved in chromatin remodeling, contains bromodomain	Chromatin structure and dynamics Transcription	2e-13	COG5076
1680	scaffold00050	CC2136	Beta-glucosidase/6-phospho-beta-glucosidase/beta-galactosidase	Carbohydrate transport and metabolism	7e-06	COG2723
1681	scaffold00052	PAB2044	Anthranilate phosphoribosyltransferase	Amino acid transport and metabolism	3e-10	COG0547
1682	scaffold00054	SPAC140.02	RNA-binding proteins (RRM domain)	General function prediction only	1e-06	COG0724
1683	scaffold00068	YBL024w	tRNA and rRNA cytosine-C5-methylases	Translation, ribosomal structure and biogenesis	1e-49	COG0144
1684	scaffold00078	MA0614	3-hydroxyisobutyrate dehydrogenase and related beta-hydroxyacid dehydrogenases	Lipid transport and metabolism	2e-33	COG2084
1685	scaffold00079	all4183	ATPase components of ABC transporters with duplicated ATPase domains	General function prediction only	9e-08	COG0488
1686	scaffold00081	ECU03g0820i	Tubulin	Cytoskeleton	4e-15	COG5023
1687	scaffold00085	SPCC1322.16	Membrane protease subunits, stomatin/prohibitin homologs	Posttranslational modification, protein turnover, chaperones	4e-58	COG0330
1688	scaffold00090	YNL255c	Arginine methyltransferase-interacting protein, contains RING Zn-finger	Posttranslational modification, protein turnover, chaperones Intracellular trafficking, secretion, and vesicular transport	1e-23	COG5082
1689	scaffold00097	SPAC3F10.09	Phosphoribosylformimino-5-aminoimidazole carboxamide ribonucleotide (ProFAR) isomerase	Amino acid transport and metabolism	6e-12	COG0106
1690	scaffold00099	RC0174	Translation elongation factors (GTPases)	Translation, ribosomal structure and biogenesis	1e-147	COG0480
1691	scaffold00106	XF0826	Fructose-1,6-bisphosphate aldolase	Carbohydrate transport and metabolism	1e-10	COG3588
1692	scaffold00121	slr1251	Peptidyl-prolyl cis-trans isomerase (rotamase) - cyclophilin family	Posttranslational modification, protein turnover, chaperones	2e-15	COG0652
1693	scaffold00124	PA0928_3	FOG: CheY-like receiver	Signal transduction mechanisms	6e-11	COG0784
1694	scaffold00125	Cj1491c	Response regulators consisting of a CheY-like receiver domain and a winged-helix DNA-binding domain	Signal transduction mechanisms Transcription	6e-08	COG0745
1695	scaffold00132	BS_yloB	Cation transport ATPase	Inorganic ion transport and metabolism	2e-07	COG0474
1696	scaffold00133	mlr7474	Deoxyxylulose-5-phosphate synthase	Coenzyme transport and metabolism Lipid transport and metabolism	1e-21	COG1154
1697	scaffold00152	YER103w	Molecular chaperone	Posttranslational modification, protein turnover, chaperones	2e-09	COG0443
1698	scaffold00154	slr1251	Peptidyl-prolyl cis-trans isomerase (rotamase) - cyclophilin family	Posttranslational modification, protein turnover, chaperones	8e-26	COG0652
1699	scaffold00155	SPCC126.03	Pseudouridylate synthase	Translation, ribosomal structure and biogenesis	2e-13	COG0101
1700	scaffold00167	YBR028c	Serine/threonine protein kinase	General function prediction only Signal transduction mechanisms Transcription Replication, recombination and repair	3e-16	COG0515
1701	scaffold00168	PA5336	Guanylate kinase	Nucleotide transport and metabolism	2e-07	COG0194
1702	scaffold00169	ECU08g1640	Transcription factor involved in chromatin remodeling, contains bromodomain	Chromatin structure and dynamics Transcription	3e-13	COG5076
1703	scaffold00173	SPBC887.13c	3-oxoacyl-(acyl-carrier-protein) synthase	Lipid transport and metabolism Secondary metabolites biosynthesis, transport and catabolism	3e-09	COG0304
1704	scaffold00177	mlr7586	Glucan phosphorylase	Carbohydrate transport and metabolism	3e-57	COG0058
1705	scaffold00180	YLL001w	Predicted GTPases (dynamin-related)	General function prediction only	3e-30	COG0699
1706	scaffold00190	slr1055	Cobalamin biosynthesis protein CobN and related Mg-chelatases	Coenzyme transport and metabolism	1e-167	COG1429
1707	scaffold00200	YJL050w	Superfamily II RNA helicase	Replication, recombination and repair	2e-21	COG4581
1708	scaffold00206	YDL192w	GTPase SAR1 and related small G proteins	General function prediction only	2e-14	COG1100
1709	scaffold00211	SPCP31B10.07	Translation elongation factors (GTPases)	Translation, ribosomal structure and biogenesis	5e-29	COG0480
1710	scaffold00224	SPBC14F5.05c	S-adenosylmethionine synthetase	Coenzyme transport and metabolism	7e-13	COG0192
1711	scaffold00231	L138452_1	Serine/threonine protein kinase	General function prediction only Signal transduction mechanisms Transcription Replication, recombination and repair	2e-09	COG0515
1712	scaffold00233	YER133w	Diadenosine tetraphosphatase and related serine/threonine protein phosphatases	Signal transduction mechanisms	1e-13	COG0639
1713	scaffold00235	BS_ywaA	Branched-chain amino acid aminotransferase/4-amino-4-deoxychorismate lyase	Amino acid transport and metabolism Coenzyme transport and metabolism	1e-08	COG0115
1714	scaffold00238	SPAC19D5.05c	Ribosomal protein S4 and related proteins	Translation, ribosomal structure and biogenesis	2e-08	COG0522
1715	scaffold00254	YPO0908	2-polyprenyl-6-methoxyphenol hydroxylase and related FAD-dependent oxidoreductases	Coenzyme transport and metabolism Energy production and conversion	2e-07	COG0654
1716	scaffold00260	YBR127c	Archaeal/vacuolar-type H+-ATPase subunit B	Energy production and conversion	3e-99	COG1156
1717	scaffold00261	AGc4238	Superfamily II DNA and RNA helicases	Replication, recombination and repair Transcription Translation, ribosomal structure and biogenesis	6e-37	COG0513
1718	scaffold00265	lin2346	Pseudouridylate synthases, 23S RNA-specific	Translation, ribosomal structure and biogenesis	5e-06	COG0564
1719	scaffold00267	all3680	Aspartate-semialdehyde dehydrogenase	Amino acid transport and metabolism	1e-08	COG0136
1720	scaffold00276	SA1520_1	Pyruvate kinase	Carbohydrate transport and metabolism	7e-07	COG0469
1721	scaffold00295	AF1032	ATPase involved in DNA repair	Replication, recombination and repair	4e-13	COG0419
1722	scaffold00302	Ta0413	Predicted phosphoglycerate mutase, AP superfamily	Carbohydrate transport and metabolism	7e-15	COG3635
1723	scaffold00303	YNL330c	Deacetylases, including yeast histone deacetylase and acetoin utilization protein	Chromatin structure and dynamics Secondary metabolites biosynthesis, transport and catabolism	7e-08	COG0123
1724	scaffold00312	YBR082c	Ubiquitin-protein ligase	Posttranslational modification, protein turnover, chaperones	6e-12	COG5078
1725	scaffold00318	L94405	4-alpha-glucanotransferase	Carbohydrate transport and metabolism	2e-77	COG1640
1726	scaffold00333	SMa1606	Predicted nucleoside-diphosphate-sugar epimerases	Cell wall/membrane/envelope biogenesis Carbohydrate transport and metabolism	9e-07	COG0702
1727	scaffold00342	YKR031c	Phosphatidylserine/phosphatidylglycerophosphate/cardiolipin synthases and related enzymes	Lipid transport and metabolism	4e-10	COG1502
1728	scaffold00344	SPAC18B11.07c	Ubiquitin-protein ligase	Posttranslational modification, protein turnover, chaperones	8e-07	COG5078
1729	scaffold00347	ECU10g1350	Predicted exonuclease of the beta-lactamase fold involved in RNA processing	Translation, ribosomal structure and biogenesis	3e-07	COG1236
1730	scaffold00348	YDL234c	GTPase-activating protein	General function prediction only	8e-08	COG5210
1731	scaffold00355	SPAC10F6.10	Serine/threonine protein kinase involved in cell cycle control	Signal transduction mechanisms Cell cycle control, cell division, chromosome partitioning	2e-06	COG1718
1732	scaffold00358	BS_adhA	Zn-dependent alcohol dehydrogenases	General function prediction only	5e-27	COG1064
1733	scaffold00362	SPAP8A3.12c	Subtilisin-like serine proteases	Posttranslational modification, protein turnover, chaperones	3e-79	COG1404
1734	scaffold00363	ECU01g0630	Serine/threonine protein kinase	General function prediction only Signal transduction mechanisms Transcription Replication, recombination and repair	6e-26	COG0515
1735	scaffold00375	SPAC1002.03c	Alpha-glucosidases, family 31 of glycosyl hydrolases	Carbohydrate transport and metabolism	1e-107	COG1501
1736	scaffold00376	all1692	DNA-directed RNA polymerase, sigma subunit (sigma70/sigma32)	Transcription	2e-22	COG0568
1737	scaffold00388	YKR002w	Poly(A) polymerase	RNA processing and modification	1e-06	COG5186
1738	scaffold00394	SPAC12G12.04	Chaperonin GroEL (HSP60 family)	Posttranslational modification, protein turnover, chaperones	1e-118	COG0459
1739	scaffold00399	SPBC21C3.08c	Ornithine/acetylornithine aminotransferase	Amino acid transport and metabolism	1e-09	COG4992
1740	scaffold00404	SPAC8E11.02c	14-3-3 family protein	Signal transduction mechanisms	1e-09	COG5040
1741	scaffold00416	SPAC22E12.05c	Golgi protein involved in Golgi-to-ER retrieval	Intracellular trafficking, secretion, and vesicular transport	3e-17	COG5249
1742	scaffold00419	YDR135c	ABC-type multidrug transport system, ATPase and permease components	Defense mechanisms	3e-17	COG1132
1743	scaffold00420	AGc3327A	Predicted hydrolases or acyltransferases (alpha/beta hydrolase superfamily)	General function prediction only	4e-06	COG0596
1744	scaffold00433	TM1744	Threonine aldolase	Amino acid transport and metabolism	1e-22	COG2008
1745	scaffold00435	SPAC26H5.12	Mitochondrial DNA-directed RNA polymerase	Transcription	3e-07	COG5108
1746	scaffold00454	SPAC3C7.07c	Putative arginyl-tRNA:protein arginylyltransferase	Posttranslational modification, protein turnover, chaperones	1e-10	COG2935
1747	scaffold00462	SPCC4G3.17	Predicted hydrolases of HD superfamily	General function prediction only	7e-07	COG1896
1748	scaffold00467	SPAC140.02	RNA-binding proteins (RRM domain)	General function prediction only	1e-11	COG0724
1749	scaffold00476	SPBC11B10.10c	Histone H2A	Chromatin structure and dynamics	5e-15	COG5262
1750	scaffold00486	mll7731	Acetyl-CoA carboxylase, carboxyltransferase component (subunits alpha and beta)	Lipid transport and metabolism	7e-27	COG4799
1751	scaffold00487	BS_yjiC	Glycosyl transferases, related to UDP-glucuronosyltransferase	Carbohydrate transport and metabolism Energy production and conversion	6e-07	COG1819
1752	scaffold00496	AGc5117	AICAR transformylase/IMP cyclohydrolase PurH (only IMP cyclohydrolase domain in Aful)	Nucleotide transport and metabolism	5e-39	COG0138
1753	scaffold00517	SPAC56F8.10	5,10-methylenetetrahydrofolate reductase	Amino acid transport and metabolism	1e-109	COG0685
1754	scaffold00522	ECU03g0820i	Tubulin	Cytoskeleton	7e-16	COG5023
1755	scaffold00537	SPBC336.04	DNA polymerase elongation subunit (family B)	Replication, recombination and repair	0	COG0417
1756	scaffold00544	all2533	Serine proteases of the peptidase family S9A	Amino acid transport and metabolism	7e-12	COG1505
1757	scaffold00549	SPAC3C7.07c	Putative arginyl-tRNA:protein arginylyltransferase	Posttranslational modification, protein turnover, chaperones	4e-07	COG2935
1758	scaffold00550	YGR148c	Ribosomal protein L24E	Translation, ribosomal structure and biogenesis	2e-11	COG2075
1759	scaffold00553	alr3448	4-hydroxybenzoate polyprenyltransferase and related prenyltransferases	Coenzyme transport and metabolism	4e-09	COG0382
1760	scaffold00554	alr4893	Outer membrane protein/protective antigen OMA87	Cell wall/membrane/envelope biogenesis	9e-10	COG4775
1761	scaffold00559	YDL006w	Serine/threonine protein phosphatase	Signal transduction mechanisms	4e-06	COG0631
1762	scaffold00569	YDL040c	FOG: TPR repeat	General function prediction only	8e-06	COG0457
1763	scaffold00572	alr3954	Predicted membrane protein	Function unknown	7e-07	COG4094
1764	scaffold00577	SPAC1782.05	Phosphotyrosyl phosphatase activator	Cell cycle control, cell division, chromosome partitioning Signal transduction mechanisms	5e-23	COG5057
1765	scaffold00586	YML072c	Ca2+-dependent lipid-binding protein, contains C2 domain	General function prediction only	7e-08	COG5038
1766	scaffold00588	SPBC31E1.06	GTP-binding protein required for 40S ribosome biogenesis	Translation, ribosomal structure and biogenesis	1e-19	COG5192
1767	scaffold00597	ECU07g0330	RING-finger-containing ubiquitin ligase	Posttranslational modification, protein turnover, chaperones	6e-09	COG5540
1768	scaffold00605	AGc3327A	Predicted hydrolases or acyltransferases (alpha/beta hydrolase superfamily)	General function prediction only	5e-12	COG0596
1769	scaffold00614	SPAC13G7.02c	Molecular chaperone	Posttranslational modification, protein turnover, chaperones	4e-16	COG0443
1770	scaffold00615	BMEII0696	NADPH:quinone reductase and related Zn-dependent oxidoreductases	Energy production and conversion General function prediction only	5e-15	COG0604
1771	scaffold00616	YBL056w_1	Serine/threonine protein phosphatase	Signal transduction mechanisms	3e-09	COG0631
1772	scaffold00617	slr1857	Type II secretory pathway, pullulanase PulA and related glycosidases	Carbohydrate transport and metabolism	4e-30	COG1523
1773	scaffold00618	alr1896	Chaperonin GroEL (HSP60 family)	Posttranslational modification, protein turnover, chaperones	1e-164	COG0459
1774	scaffold00628	CT301_1	Serine/threonine protein kinase	General function prediction only Signal transduction mechanisms Transcription Replication, recombination and repair	5e-06	COG0515
1775	scaffold00629	YGR254w	Enolase	Carbohydrate transport and metabolism	1e-16	COG0148
1776	scaffold00635	SPBC646.04	Poly(A) polymerase	RNA processing and modification	3e-16	COG5186
1777	scaffold00641	YLR274w	Predicted ATPase involved in replication control, Cdc46/Mcm family	Replication, recombination and repair	4e-07	COG1241
1778	scaffold00644	STM1712	Aconitase A	Energy production and conversion	9e-08	COG1048
1779	scaffold00649	YDR448w	Histone acetyltransferase complex SAGA/ADA, subunit ADA2	Chromatin structure and dynamics	2e-26	COG5114
1780	scaffold00657	alr4351	1-deoxy-D-xylulose 5-phosphate reductoisomerase	Lipid transport and metabolism	1e-97	COG0743
1781	scaffold00660	SPBC2D10.12	Ubiquitin	Posttranslational modification, protein turnover, chaperones	7e-10	COG5272
1782	scaffold00661	aq_1410	Predicted alternative tryptophan synthase beta-subunit (paralog of TrpB)	General function prediction only	6e-06	COG1350
1783	scaffold00666	VNG0162G	Acyl-CoA synthetases (AMP-forming)/AMP-acid ligases II	Lipid transport and metabolism Secondary metabolites biosynthesis, transport and catabolism	5e-11	COG0318
1784	scaffold00668	SPAC13G7.02c	Molecular chaperone	Posttranslational modification, protein turnover, chaperones	1e-75	COG0443
1785	scaffold00670	Rv0154c	Acyl-CoA dehydrogenases	Lipid transport and metabolism	3e-18	COG1960
1786	scaffold00671	mll8094	Deoxyribodipyrimidine photolyase	Replication, recombination and repair	1e-36	COG0415
1787	scaffold00677	SPAPB1E7.12	Ribosomal protein S6E (S10)	Translation, ribosomal structure and biogenesis	1e-06	COG2125
1788	scaffold00678	YHR072w	Squalene cyclase	Lipid transport and metabolism	6e-96	COG1657
1789	scaffold00704	sll0672	Cation transport ATPase	Inorganic ion transport and metabolism	7e-22	COG0474
1790	scaffold00705	SPBPJ4664.01	Geranylgeranyl pyrophosphate synthase	Coenzyme transport and metabolism	2e-08	COG0142
1791	scaffold00707	RP328	Membrane protease subunits, stomatin/prohibitin homologs	Posttranslational modification, protein turnover, chaperones	6e-13	COG0330
1792	scaffold00711	SPAC24H6.03	Cullin, a subunit of E3 ubiquitin ligase	Posttranslational modification, protein turnover, chaperones	2e-08	COG5647
1793	scaffold00713	SPBC83.08	DNA helicase TIP49, TBP-interacting protein	Transcription	4e-16	COG1224
1794	scaffold00717	RC1233	Aconitase A	Energy production and conversion	3e-27	COG1048
1795	scaffold00735	aq_2150	RecA/RadA recombinase	Replication, recombination and repair	4e-08	COG0468
1796	scaffold00739	SPAC869.04	Predicted acetamidase/formamidase	Energy production and conversion	3e-17	COG2421
1797	scaffold00746	YML075c	Hydroxymethylglutaryl-CoA reductase	Lipid transport and metabolism	1e-107	COG1257
1798	scaffold00747	SPAC57A7.10c	Vesicle coat complex COPI, gamma subunit	Intracellular trafficking, secretion, and vesicular transport	1e-59	COG5240
1799	scaffold00762	YNR001c	Citrate synthase	Energy production and conversion	2e-99	COG0372
1800	scaffold00765	sll1342	Glyceraldehyde-3-phosphate dehydrogenase/erythrose-4-phosphate dehydrogenase	Carbohydrate transport and metabolism	3e-08	COG0057
1801	scaffold00784	SPCC1827.03c	Acyl-CoA synthetases (AMP-forming)/AMP-acid ligases II	Lipid transport and metabolism Secondary metabolites biosynthesis, transport and catabolism	2e-53	COG0318
1802	scaffold00808	YAR019c	Serine/threonine protein kinase	General function prediction only Signal transduction mechanisms Transcription Replication, recombination and repair	7e-18	COG0515
1803	scaffold00822	XF0826	Fructose-1,6-bisphosphate aldolase	Carbohydrate transport and metabolism	7e-41	COG3588
1804	scaffold00824	slr1251	Peptidyl-prolyl cis-trans isomerase (rotamase) - cyclophilin family	Posttranslational modification, protein turnover, chaperones	3e-34	COG0652
1805	scaffold00828	SPAC140.02	RNA-binding proteins (RRM domain)	General function prediction only	1e-22	COG0724
1806	scaffold00831	SPBC4B4.04	Uncharacterized protein, contains Trp-Asp (WD) repeat	General function prediction only	6e-13	COG5354
1807	scaffold00840	YIL078w	Threonyl-tRNA synthetase	Translation, ribosomal structure and biogenesis	0	COG0441
1808	scaffold00842	SA1683	ABC-type multidrug transport system, ATPase and permease components	Defense mechanisms	1e-30	COG1132
1809	scaffold00847	SMb20880	Superfamily II DNA and RNA helicases	Replication, recombination and repair Transcription Translation, ribosomal structure and biogenesis	3e-21	COG0513
1810	scaffold00851	SPAC644.12	Myb superfamily proteins, including transcription factors and mRNA splicing factors	Transcription RNA processing and modification Cell cycle control, cell division, chromosome partitioning	6e-06	COG5147
1811	scaffold00856	SPBC17D11.07c	26S proteasome regulatory complex component	Posttranslational modification, protein turnover, chaperones	1e-165	COG5116
1812	scaffold00858	XF0913	Dehydrogenases with different specificities (related to short-chain alcohol dehydrogenases)	Lipid transport and metabolism Secondary metabolites biosynthesis, transport and catabolism General function prediction only	8e-07	COG1028
1813	scaffold00871	SMc03805	Acyl-CoA thioesterase	Lipid transport and metabolism	2e-15	COG1946
1814	scaffold00880	SPAC3A12.14	Ca2+-binding protein (EF-Hand superfamily)	Signal transduction mechanisms Cytoskeleton Cell cycle control, cell division, chromosome partitioning General function prediction only	1e-07	COG5126
1815	scaffold00881	YPO3496	Translation initiation factor 2 (IF-2; GTPase)	Translation, ribosomal structure and biogenesis	6e-10	COG0532
1816	scaffold00907	ECU04g1000	Myosin heavy chain	Cytoskeleton	5e-08	COG5022
1817	scaffold00920	ECU11g1690	Myb superfamily proteins, including transcription factors and mRNA splicing factors	Transcription RNA processing and modification Cell cycle control, cell division, chromosome partitioning	5e-19	COG5147
1818	scaffold00939	CT301_1	Serine/threonine protein kinase	General function prediction only Signal transduction mechanisms Transcription Replication, recombination and repair	3e-10	COG0515
1819	scaffold00952	SPAC56F8.03	Translation initiation factor 2 (IF-2; GTPase)	Translation, ribosomal structure and biogenesis	8e-21	COG0532
1820	scaffold00953	DR0032	Pyruvate/2-oxoglutarate dehydrogenase complex, dihydrolipoamide acyltransferase (E2) component, and related enzymes	Energy production and conversion	6e-06	COG0508
1821	scaffold00979	slr1761	FKBP-type peptidyl-prolyl cis-trans isomerases 1	Posttranslational modification, protein turnover, chaperones	3e-09	COG0545
1822	scaffold00983	SPAPB1A10.06c	HrpA-like helicases	Replication, recombination and repair	2e-08	COG1643
1823	scaffold01000	YNL032w	Protein tyrosine/serine phosphatase	Signal transduction mechanisms	3e-13	COG2365
1824	scaffold01019	SPBC28F2.09	Transcription initiation factor IIA, large chain	Transcription	2e-08	COG5149
1825	scaffold01020	CC0831	SAM-dependent methyltransferases	Secondary metabolites biosynthesis, transport and catabolism General function prediction only	2e-21	COG0500
1826	scaffold01028	ECU11g1100	Isoleucyl-tRNA synthetase	Translation, ribosomal structure and biogenesis	5e-14	COG0060
1827	scaffold01029	RSc2096	Xanthine dehydrogenase, molybdopterin-binding subunit B	Nucleotide transport and metabolism	3e-20	COG4631
1828	scaffold01044	PA0292	Peptidylarginine deiminase and related enzymes	Amino acid transport and metabolism	5e-08	COG2957
1829	scaffold01046	YMR009w	Uncharacterized conserved protein, contains double-stranded beta-helix domain	Function unknown	3e-24	COG1791
1830	scaffold01048	SPBC660.13c	Single-stranded DNA-binding replication protein A (RPA), large (70 kD) subunit and related ssDNA-binding proteins	Replication, recombination and repair	1e-06	COG1599
1831	scaffold01054	YDL155w	Cyclin	Cell cycle control, cell division, chromosome partitioning	2e-12	COG5024
1832	scaffold01059	YFR031c	Chromosome segregation ATPases	Cell cycle control, cell division, chromosome partitioning	6e-06	COG1196
1833	scaffold01069	slr0836	dTDP-D-glucose 4,6-dehydratase	Cell wall/membrane/envelope biogenesis	2e-18	COG1088
1834	scaffold01077	CC0741	Predicted membrane GTPase involved in stress response	Signal transduction mechanisms	2e-15	COG1217
1835	scaffold01087	XF0818	Endoglucanase	Carbohydrate transport and metabolism	3e-09	COG2730
1836	scaffold01091	SPAC1B1.03c	Karyopherin (importin) beta	Intracellular trafficking, secretion, and vesicular transport	1e-08	COG5215
1837	scaffold01110	SPBC3D6.07	Glycosyltransferase	Cell wall/membrane/envelope biogenesis	3e-08	COG0438
1838	scaffold01116	slr0440	Predicted hydrolases or acyltransferases (alpha/beta hydrolase superfamily)	General function prediction only	6e-09	COG0596
1839	scaffold01125	SPAC1250.01_1	Superfamily II DNA/RNA helicases, SNF2 family	Transcription Replication, recombination and repair	5e-10	COG0553
1840	scaffold01129	SPAC9.03c	Superfamily II helicase	General function prediction only	1e-17	COG1204
1841	scaffold01130	YER015w	Long-chain acyl-CoA synthetases (AMP-forming)	Lipid transport and metabolism	7e-07	COG1022
1842	scaffold01148	alr5084	ATPases with chaperone activity, ATP-binding subunit	Posttranslational modification, protein turnover, chaperones	4e-50	COG0542
1843	scaffold01153	SPBC3F6.01c_2	Diadenosine tetraphosphatase and related serine/threonine protein phosphatases	Signal transduction mechanisms	1e-18	COG0639
1844	scaffold01156	BH0579	Cytochrome P450	Secondary metabolites biosynthesis, transport and catabolism	1e-10	COG2124
1845	scaffold01183	YKL210w	Dinucleotide-utilizing enzymes involved in molybdopterin and thiamine biosynthesis family 2	Coenzyme transport and metabolism	1e-172	COG0476
1846	scaffold01207	YDR297w	Sterol desaturase	Lipid transport and metabolism	7e-08	COG3000
1847	scaffold01209	XF0826	Fructose-1,6-bisphosphate aldolase	Carbohydrate transport and metabolism	6e-90	COG3588
1848	scaffold01226	SPAC23C11.04c	Histidinol phosphatase and related phosphatases	Amino acid transport and metabolism	6e-07	COG0241
1849	scaffold01242	slr0839_1	Protoheme ferro-lyase (ferrochelatase)	Coenzyme transport and metabolism	1e-23	COG0276
1850	scaffold01266	alr4515	Predicted unusual protein kinase	General function prediction only	5e-06	COG0661
1851	scaffold01267	PA3687	Phosphoenolpyruvate carboxylase	Energy production and conversion	4e-10	COG2352
1852	scaffold01270	XF0252	Superfamily II DNA and RNA helicases	Replication, recombination and repair Transcription Translation, ribosomal structure and biogenesis	8e-63	COG0513
1853	scaffold01273	CC1277	Uncharacterized proteins of the AP superfamily	General function prediction only	7e-10	COG1524
1854	scaffold01275	SPCP1E11.09c	Ribosomal protein L12E/L44/L45/RPP1/RPP2	Translation, ribosomal structure and biogenesis	2e-07	COG2058
1855	scaffold01280	alr2447	DnaJ-class molecular chaperone with C-terminal Zn finger domain	Posttranslational modification, protein turnover, chaperones	9e-18	COG0484
1856	scaffold01286	CC0491	Uncharacterized conserved protein	Function unknown	5e-06	COG1565
1857	scaffold01290	ECU10g1040	Archaeal/vacuolar-type H+-ATPase subunit B	Energy production and conversion	3e-13	COG1156
1858	scaffold01296	XF2279	Nucleoside-diphosphate-sugar epimerases	Cell wall/membrane/envelope biogenesis Carbohydrate transport and metabolism	1e-42	COG0451
1859	scaffold01297	PA5422	Uncharacterized enzymes related to aldose 1-epimerase	Carbohydrate transport and metabolism	3e-06	COG0676
1860	scaffold01303	YBR082c	Ubiquitin-protein ligase	Posttranslational modification, protein turnover, chaperones	2e-10	COG5078
1861	scaffold01309	AGc2699_2	Glycine cleavage system protein P (pyridoxal-binding), C-terminal domain	Amino acid transport and metabolism	9e-13	COG1003
1862	scaffold01320	alr3809	Carbamoylphosphate synthase large subunit (split gene in MJ)	Amino acid transport and metabolism Nucleotide transport and metabolism	4e-22	COG0458
1863	scaffold01326	YGR281w	ABC-type multidrug transport system, ATPase and permease components	Defense mechanisms	1e-15	COG1132
1864	scaffold01329	SPAC17H9.02	Superfamily II RNA helicase	Replication, recombination and repair	5e-07	COG4581
1865	scaffold01341	DR2261	Predicted oxidoreductases (related to aryl-alcohol dehydrogenases)	Energy production and conversion	4e-09	COG0667
1866	scaffold01343	ECU10g0250	DNA-directed RNA polymerase, beta subunit/140 kD subunit	Transcription	8e-12	COG0085
1867	scaffold01344	SPAC32A11.03c	Homeodomain-containing transcription factor	Transcription	2e-06	COG5576
1868	scaffold01351	SPAC17G8.08c	Predicted membrane protein	Function unknown	2e-10	COG2119
1869	scaffold01363	sll1743	Ribosomal protein L11	Translation, ribosomal structure and biogenesis	4e-23	COG0080
1870	scaffold01370	YER166w	Cation transport ATPase	Inorganic ion transport and metabolism	9e-07	COG0474
1871	scaffold01375	SPAC4F8.14c	3-hydroxy-3-methylglutaryl CoA synthase	Lipid transport and metabolism	3e-07	COG3425
1872	scaffold01380	SPAC1006.07	Superfamily II DNA and RNA helicases	Replication, recombination and repair Transcription Translation, ribosomal structure and biogenesis	2e-16	COG0513
1873	scaffold01383	YPL240c	Molecular chaperone, HSP90 family	Posttranslational modification, protein turnover, chaperones	4e-07	COG0326
1874	scaffold01386	SPCC4B3.09c	Ribosomal protein L7/L12	Translation, ribosomal structure and biogenesis	7e-19	COG0222
1875	scaffold01388	SPBP8B7.15c	Uncharacterized conserved protein, contains RING Zn-finger	General function prediction only	6e-09	COG5222
1876	scaffold01395	BH0579	Cytochrome P450	Secondary metabolites biosynthesis, transport and catabolism	4e-08	COG2124
1877	scaffold01406	SPAC1556.07	Predicted hydrolases of the HAD superfamily	General function prediction only	6e-06	COG0561
1878	scaffold01413	SPAC18G6.03	GTPase SAR1 and related small G proteins	General function prediction only	6e-47	COG1100
1879	scaffold01416	SPBC1718.05	Transport protein particle (TRAPP) complex subunit	Intracellular trafficking, secretion, and vesicular transport	1e-06	COG5128
1880	scaffold01422	SPAC11G7.03	Isocitrate/isopropylmalate dehydrogenase	Energy production and conversion Amino acid transport and metabolism	1e-11	COG0473
1881	scaffold01428	CC0797	Beta-glucosidase-related glycosidases	Carbohydrate transport and metabolism	7e-89	COG1472
1882	scaffold01431	PA0747	NAD-dependent aldehyde dehydrogenases	Energy production and conversion	3e-93	COG1012
1883	scaffold01432	all1865	NADH:flavin oxidoreductases, Old Yellow Enzyme family	Energy production and conversion	2e-15	COG1902
1884	scaffold01436	alr3402	Nucleoside diphosphate kinase	Nucleotide transport and metabolism	9e-18	COG0105
1885	scaffold01451	YML035c	Adenosine deaminase	Nucleotide transport and metabolism	6e-08	COG1816
1886	scaffold01455	YDL029w	Actin and related proteins	Cytoskeleton	2e-16	COG5277
1887	scaffold01465	SPAC328.03	Trehalose-6-phosphate synthase	Carbohydrate transport and metabolism	6e-07	COG0380
1888	scaffold01466	YKL095w	Uncharacterized conserved protein	Function unknown	1e-16	COG5134
1889	scaffold01467	SPAC1687.15	Serine/threonine protein kinase	General function prediction only Signal transduction mechanisms Transcription Replication, recombination and repair	4e-06	COG0515
1890	scaffold01490	SPCP31B10.07	Translation elongation factors (GTPases)	Translation, ribosomal structure and biogenesis	3e-82	COG0480
1891	scaffold01497	mdh	Malate/lactate dehydrogenases	Energy production and conversion	3e-30	COG0039
1892	scaffold01517	all0438_2	FOG: WD40 repeat	General function prediction only	1e-14	COG2319
1893	scaffold01519	YLR106c	AAA ATPase containing von Willebrand factor type A (vWA) domain	General function prediction only	8e-10	COG5271
1894	scaffold01524	YDR238c	Vesicle coat complex, various subunits	Intracellular trafficking, secretion, and vesicular transport	9e-21	COG5096
1895	scaffold01526	CAC2388	Ornithine/acetylornithine aminotransferase	Amino acid transport and metabolism	5e-15	COG4992
1896	scaffold01542	BS_vpr	Subtilisin-like serine proteases	Posttranslational modification, protein turnover, chaperones	1e-34	COG1404
1897	scaffold01552	SPCC306.04c	Proteins containing SET domain	General function prediction only	4e-12	COG2940
1898	scaffold01556	SPAC1565.08	ATPases of the AAA+ class	Posttranslational modification, protein turnover, chaperones	8e-47	COG0464
1899	scaffold01558	SPCC553.02_2	NAD synthase	Coenzyme transport and metabolism	3e-22	COG0171
1900	scaffold01560	all0152	Mg-chelatase subunit ChlI	Coenzyme transport and metabolism	5e-38	COG1239
1901	scaffold01574	SPBP8B7.19	Nucleosome binding factor SPN, SPT16 subunit	Transcription Replication, recombination and repair Chromatin structure and dynamics	1e-08	COG5406
1902	scaffold01587	SPAC1687.15	Serine/threonine protein kinase	General function prediction only Signal transduction mechanisms Transcription Replication, recombination and repair	2e-14	COG0515
1903	scaffold01593	SPAC1687.15	Serine/threonine protein kinase	General function prediction only Signal transduction mechanisms Transcription Replication, recombination and repair	1e-113	COG0515
1904	scaffold01594	SPBC16G5.14c	Ribosomal protein S3	Translation, ribosomal structure and biogenesis	1e-28	COG0092
1905	scaffold01597	APE1844	Translation elongation factor EF-1alpha (GTPase)	Translation, ribosomal structure and biogenesis	3e-23	COG5256
1906	scaffold01617	infB	Translation initiation factor 2 (IF-2; GTPase)	Translation, ribosomal structure and biogenesis	2e-06	COG0532
1907	scaffold01625	SPAC343.14c	Translation initiation factor 2B subunit, eIF-2B alpha/beta/delta family	Translation, ribosomal structure and biogenesis	4e-11	COG1184
1908	scaffold01632	all4960	Predicted unusual protein kinase	General function prediction only	4e-06	COG0661
1909	scaffold01641	TM0146	ATP-dependent protease Clp, ATPase subunit	Posttranslational modification, protein turnover, chaperones	8e-10	COG1219
1910	scaffold01643	SPAC3F10.01	Predicted ATPase involved in replication control, Cdc46/Mcm family	Replication, recombination and repair	3e-13	COG1241
1911	scaffold01647	YDR099w	14-3-3 family protein	Signal transduction mechanisms	1e-20	COG5040
1912	scaffold01650	BS_yunJ	Xanthine/uracil permeases	Nucleotide transport and metabolism	3e-09	COG2233
1913	scaffold01666	XF0611	Nucleoside-diphosphate-sugar epimerases	Cell wall/membrane/envelope biogenesis Carbohydrate transport and metabolism	6e-07	COG0451
1914	scaffold01676	SPAC167.02	Prenyltransferase, beta subunit	Posttranslational modification, protein turnover, chaperones	1e-09	COG5029
1915	scaffold01683	sll1096	Ribosomal protein S12	Translation, ribosomal structure and biogenesis	1e-18	COG0048
1916	scaffold01690	SPBC146.14c	Vesicle coat complex, various subunits	Intracellular trafficking, secretion, and vesicular transport	4e-50	COG5096
1917	scaffold01697	YKR066c	Catalase (peroxidase I)	Inorganic ion transport and metabolism	2e-22	COG0376
1918	scaffold01701	YDR334w	Superfamily II DNA/RNA helicases, SNF2 family	Transcription Replication, recombination and repair	1e-05	COG0553
1919	scaffold01709	SPAC683.02c	Arginine methyltransferase-interacting protein, contains RING Zn-finger	Posttranslational modification, protein turnover, chaperones Intracellular trafficking, secretion, and vesicular transport	4e-14	COG5082
1920	scaffold01714	YER148w	TATA-box binding protein (TBP), component of TFIID and TFIIIB	Transcription	9e-06	COG2101
1921	scaffold01720	YIL115c	PPE-repeat proteins	Cell motility	1e-06	COG5651
1922	scaffold01739	XF1267	Cellobiohydrolase A (1,4-beta-cellobiosidase A)	Carbohydrate transport and metabolism	5e-09	COG5297
1923	scaffold01743	YBR109c	Ca2+-binding protein (EF-Hand superfamily)	Signal transduction mechanisms Cytoskeleton Cell cycle control, cell division, chromosome partitioning General function prediction only	3e-08	COG5126
1924	scaffold01746	YER133w	Diadenosine tetraphosphatase and related serine/threonine protein phosphatases	Signal transduction mechanisms	8e-28	COG0639
1925	scaffold01749	slr0659	Zn-dependent oligopeptidases	Amino acid transport and metabolism	5e-11	COG0339
1926	scaffold01759	CPn0579	4-diphosphocytidyl-2-methyl-D-erithritol synthase	Lipid transport and metabolism	8e-14	COG1211
1927	scaffold01763	YAR019c	Serine/threonine protein kinase	General function prediction only Signal transduction mechanisms Transcription Replication, recombination and repair	7e-08	COG0515
1928	scaffold01770	YOR054c	Phosphopantothenoylcysteine synthetase/decarboxylase	Coenzyme transport and metabolism	2e-07	COG0452
1929	scaffold01814	all0438_2	FOG: WD40 repeat	General function prediction only	4e-27	COG2319
1930	scaffold01817	all0283_3	FOG: WD40 repeat	General function prediction only	3e-06	COG2319
1931	scaffold01821	SPAC29E6.08	TATA-box binding protein (TBP), component of TFIID and TFIIIB	Transcription	6e-42	COG2101
1932	scaffold01822	all4645	ADP-glucose pyrophosphorylase	Carbohydrate transport and metabolism	7e-18	COG0448
1933	scaffold01826	CT341	DnaJ-class molecular chaperone with C-terminal Zn finger domain	Posttranslational modification, protein turnover, chaperones	6e-10	COG0484
1934	scaffold01840	Rv1399c	Esterase/lipase	Lipid transport and metabolism	2e-08	COG0657
1935	scaffold01847	YPR160w	Glucan phosphorylase	Carbohydrate transport and metabolism	1e-75	COG0058
1936	scaffold01849	RSp0487	Acetylornithine deacetylase/Succinyl-diaminopimelate desuccinylase and related deacylases	Amino acid transport and metabolism	1e-11	COG0624
1937	scaffold01858	CC1107	Predicted O-linked N-acetylglucosamine transferase, SPINDLY family	Posttranslational modification, protein turnover, chaperones	1e-40	COG3914
1938	scaffold01861	ECU10g0170	Signal recognition particle GTPase	Intracellular trafficking, secretion, and vesicular transport	1e-15	COG0552
1939	scaffold01869	SPBC25H2.07	Translation initiation factor 1 (IF-1)	Translation, ribosomal structure and biogenesis	2e-43	COG0361
1940	scaffold01877	ECU11g1690	Myb superfamily proteins, including transcription factors and mRNA splicing factors	Transcription RNA processing and modification Cell cycle control, cell division, chromosome partitioning	9e-17	COG5147
1941	scaffold01886	YDR334w	Superfamily II DNA/RNA helicases, SNF2 family	Transcription Replication, recombination and repair	5e-15	COG0553
1942	scaffold01898	YDR099w	14-3-3 family protein	Signal transduction mechanisms	3e-44	COG5040
1943	scaffold01913	SPBC106.06	Chaperonin GroEL (HSP60 family)	Posttranslational modification, protein turnover, chaperones	6e-12	COG0459
1944	scaffold01923	YER133w	Diadenosine tetraphosphatase and related serine/threonine protein phosphatases	Signal transduction mechanisms	9e-15	COG0639
1945	scaffold01928	SPBC2G2.12	Histidyl-tRNA synthetase	Translation, ribosomal structure and biogenesis	1e-24	COG0124
1946	scaffold01938	CT410	tRNA nucleotidyltransferase/poly(A) polymerase	Translation, ribosomal structure and biogenesis	2e-06	COG0617
1947	scaffold01948	XF1267	Cellobiohydrolase A (1,4-beta-cellobiosidase A)	Carbohydrate transport and metabolism	1e-07	COG5297
1948	scaffold01953	SPy0623	Cation transport ATPase	Inorganic ion transport and metabolism	8e-65	COG0474
1949	scaffold01954	HI0422	Superfamily II DNA and RNA helicases	Replication, recombination and repair Transcription Translation, ribosomal structure and biogenesis	4e-08	COG0513
1950	scaffold01978	Rv2861c	Methionine aminopeptidase	Translation, ribosomal structure and biogenesis	5e-13	COG0024
1951	scaffold01989	YLR377c	Fructose-1,6-bisphosphatase	Carbohydrate transport and metabolism	8e-06	COG0158
1952	scaffold01996	YMR297w	Carboxypeptidase C (cathepsin A)	Amino acid transport and metabolism	6e-16	COG2939
1953	scaffold01998	SPAC1F5.11c	Phosphatidylinositol kinase and protein kinases of the PI-3 kinase family	Signal transduction mechanisms Cell cycle control, cell division, chromosome partitioning Chromatin structure and dynamics Replication, recombination and repair Intracellular trafficking, secretion, and vesicular transport	7e-14	COG5032
1954	scaffold02000	PAB1104	Inorganic pyrophosphatase	Energy production and conversion	3e-07	COG0221
1955	scaffold02002	SPBC2G2.06c	Vesicle coat complex, various subunits	Intracellular trafficking, secretion, and vesicular transport	8e-13	COG5096
1956	scaffold02007	alr2492	ABC-type transport system involved in Fe-S cluster assembly, permease component	Posttranslational modification, protein turnover, chaperones	1e-08	COG0719
1957	scaffold02009	SPAC3A12.14	Ca2+-binding protein (EF-Hand superfamily)	Signal transduction mechanisms Cytoskeleton Cell cycle control, cell division, chromosome partitioning General function prediction only	8e-06	COG5126
1958	scaffold02012	alr3832	Translation initiation factor 2 (IF-2; GTPase)	Translation, ribosomal structure and biogenesis	7e-35	COG0532
1959	scaffold02014	RSc1621	K+ transporter	Inorganic ion transport and metabolism	1e-08	COG3158
1960	scaffold02019	Cgl2847	Pyruvate kinase	Carbohydrate transport and metabolism	7e-07	COG0469
1961	scaffold02049	BS_gutB	Threonine dehydrogenase and related Zn-dependent dehydrogenases	Amino acid transport and metabolism General function prediction only	2e-06	COG1063
1962	scaffold02058	MJ1018	Phosphoglycerate dehydrogenase and related dehydrogenases	Coenzyme transport and metabolism Amino acid transport and metabolism	2e-70	COG0111
1963	scaffold02066	SPAC29B12.02c	Proteins containing SET domain	General function prediction only	5e-07	COG2940
1964	scaffold02068	SPBC839.08c	Uncharacterized proteins of the AP superfamily	General function prediction only	9e-08	COG1524
1965	scaffold02070	ECU06g1100i	Transcription initiation factor TFIIIB, Brf1 subunit/Transcription initiation factor TFIIB	Transcription	2e-28	COG1405
1966	scaffold02085	YBL063w	Kinesin-like protein	Cytoskeleton	3e-16	COG5059
1967	scaffold02107	YGR231c	Membrane protease subunits, stomatin/prohibitin homologs	Posttranslational modification, protein turnover, chaperones	2e-19	COG0330
1968	scaffold02112	YOR133w	Translation elongation factors (GTPases)	Translation, ribosomal structure and biogenesis	1e-07	COG0480
1969	scaffold02113	SPAC31G5.13	Predicted metal-dependent protease of the PAD1/JAB1 superfamily	General function prediction only	9e-12	COG1310
1970	scaffold02115	SPAC22H10.05c	Pre-mRNA cleavage and polyadenylation factor IA/II complex, subunit CLP1	RNA processing and modification	7e-20	COG5623
1971	scaffold02132	YPR080w	Translation elongation factor EF-1alpha (GTPase)	Translation, ribosomal structure and biogenesis	4e-11	COG5256
1972	scaffold02135	SPCC613.06	Ribosomal protein L6P/L9E	Translation, ribosomal structure and biogenesis	8e-06	COG0097
1973	scaffold02138	ECU08g0290	Predicted ATPase involved in replication control, Cdc46/Mcm family	Replication, recombination and repair	2e-25	COG1241
1974	scaffold02144	SPCC306.08c	Malate/lactate dehydrogenases	Energy production and conversion	3e-30	COG0039
1975	scaffold02155	slr1643	Sulfite reductase, alpha subunit (flavoprotein)	Inorganic ion transport and metabolism	3e-32	COG0369
1976	scaffold02159	all4358	Protease subunit of ATP-dependent Clp proteases	Posttranslational modification, protein turnover, chaperones Intracellular trafficking, secretion, and vesicular transport	4e-12	COG0740
1977	scaffold02164	mll0832	Uncharacterized conserved protein	Function unknown	1e-17	COG2928
1978	scaffold02169	all3642	ATP-dependent Zn proteases	Posttranslational modification, protein turnover, chaperones	1e-47	COG0465
1979	scaffold02180	YBR143c	Peptide chain release factor 1 (eRF1)	Translation, ribosomal structure and biogenesis	1e-137	COG1503
1980	scaffold02200	AGc4956	Threonine dehydratase	Amino acid transport and metabolism	2e-07	COG1171
1981	scaffold02203	SPAC1687.22c	RNA-binding protein of the Puf family, translational repressor	Translation, ribosomal structure and biogenesis	3e-17	COG5099
1982	scaffold02204	SPBC1921.05	Aminopeptidase N	Amino acid transport and metabolism	4e-08	COG0308
1983	scaffold02207	YIL143c	DNA or RNA helicases of superfamily II	Transcription Replication, recombination and repair	6e-10	COG1061
1984	scaffold02217	YBR221c	Pyruvate/2-oxoglutarate dehydrogenase complex, dehydrogenase (E1) component, eukaryotic type, beta subunit	Energy production and conversion	5e-08	COG0022
1985	scaffold02224	SPBC17G9.05_1	Peptidyl-prolyl cis-trans isomerase (rotamase) - cyclophilin family	Posttranslational modification, protein turnover, chaperones	5e-07	COG0652
1986	scaffold02228	SPBC1703.07_1	Succinyl-CoA synthetase, alpha subunit	Energy production and conversion	6e-46	COG0074
1987	scaffold02236	SPAC13G7.02c	Molecular chaperone	Posttranslational modification, protein turnover, chaperones	2e-22	COG0443
1988	scaffold02237	CT099	Thioredoxin reductase	Posttranslational modification, protein turnover, chaperones	5e-07	COG0492
1989	scaffold02240	SPCC622.14	GTPase-activating protein that regulates ARFs (ADP-ribosylation factors), involved in ARF-mediated vesicular transport	Intracellular trafficking, secretion, and vesicular transport	9e-16	COG5347
1990	scaffold02244	VC0432	Malate/lactate dehydrogenases	Energy production and conversion	8e-06	COG0039
1991	scaffold02251	sll1525	Uridine kinase	Nucleotide transport and metabolism	6e-07	COG0572
1992	scaffold02255	slr1251	Peptidyl-prolyl cis-trans isomerase (rotamase) - cyclophilin family	Posttranslational modification, protein turnover, chaperones	6e-10	COG0652
1993	scaffold02258	all3401	Arginine decarboxylase (spermidine biosynthesis)	Amino acid transport and metabolism	7e-87	COG1166
1994	scaffold02283	YKL032c	Chromatin-associated proteins containing the HMG domain	Chromatin structure and dynamics	1e-08	COG5648
1995	scaffold02300	sll2012	DNA-directed RNA polymerase, sigma subunit (sigma70/sigma32)	Transcription	9e-09	COG0568
1996	scaffold02310	XF2619	Uncharacterized conserved protein	Function unknown	4e-22	COG0397
1997	scaffold02315	DR1152	Uncharacterized protein, possibly involved in glyoxylate utilization	General function prediction only	8e-12	COG3257
1998	scaffold02324	slr1857	Type II secretory pathway, pullulanase PulA and related glycosidases	Carbohydrate transport and metabolism	3e-77	COG1523
[truncated: 2,912 more rows]
